# Supplementary material for: ﻿Vascular plants of east-central Baffin Island, Nunavut, Canada: an annotated checklist of a mid-Arctic flora
Source: PhytoKeys. 2025 Oct 13;264:1–176. doi: 10.3897/phytokeys.264.162520 (PMC12538218; doi:10.3897/phytokeys.264.162520)
Supplement: ﻿Supplementary material 2 — Dataset of 3206 voucher collections documenting vascular plant diversity in east-central Baffin Island, Nunavut, Canada [file phytokeys-264-001_article-162520__-s002.xlsx]

## Sheet: Collections for Citation
URL	phylum	class	family	ScientificName	recordedBy and recordNumber	pro parte	recordNumber	ACAD	ALA	ALTA-VP	ASC	BABY	BC	BISH	BR	CAN	CHARS	CM	CORD	COLO	DAO	E	F	GH	H	L	LSU	MEL	MICH	MIN	MO	MT	NFLD	npsp	NY	O	PE	QFA	QK	RBCM	S	TRH	TROM	TRT	UAM	UBC	US	UTC	W
https://www.gbif.org/occurrence/1456059192	Angiosperms	Dicots	Asteraceae	Antennaria friesiana subsp. friesiana	Bartlett 238		238																																								US 01730141
	Angiosperms	Dicots	Asteraceae	Antennaria friesiana subsp. friesiana	Coombs 92		92														DAO 01-01381572
https://www.gbif.org/occurrence/2573350839	Angiosperms	Dicots	Asteraceae	Antennaria friesiana subsp. friesiana	Crompton et al. s.n.		s.n.													COLO 01195718
http://media.canadensys.net/mt-specimens/large/MT00286132.jpg	Angiosperms	Dicots	Asteraceae	Antennaria friesiana subsp. friesiana	Dansereau 500627-3257		500627-3257																									MT00286132
http://media.canadensys.net/mt-specimens/large/MT00286131.jpg	Angiosperms	Dicots	Asteraceae	Antennaria friesiana subsp. friesiana	Dansereau 500629-2186		500629-2186																									MT00286131
http://media.canadensys.net/mt-specimens/large/MT00286133.jpg	Angiosperms	Dicots	Asteraceae	Antennaria friesiana subsp. friesiana	Dansereau 500731-0454		500731-0454																									MT00286133
http://media.canadensys.net/mt-specimens/large/MT00286130.jpg	Angiosperms	Dicots	Asteraceae	Antennaria friesiana subsp. friesiana	Dansereau 500811-0855		500811-0855																									MT00286130
https://www.gbif.org/occurrence/1804612096	Angiosperms	Dicots	Asteraceae	Antennaria friesiana subsp. friesiana	Elven 3506/99		3506/99		ALA V131974							CAN 10082508
https://www.gbif.org/occurrence/4596284766	Angiosperms	Dicots	Asteraceae	Antennaria friesiana subsp. friesiana	Gillespie et al. 11531		11531		ALA							CAN 10114958
https://www.gbif.org/occurrence/4596286148	Angiosperms	Dicots	Asteraceae	Antennaria friesiana subsp. friesiana	Gillespie et al. 11579		11579			ALTA						CAN 10114890																MT		npsp
https://www.gbif.org/occurrence/4596291636	Angiosperms	Dicots	Asteraceae	Antennaria friesiana subsp. friesiana	Gillespie et al. 11590		11590									CAN 10114889
https://www.gbif.org/occurrence/4596276652	Angiosperms	Dicots	Asteraceae	Antennaria friesiana subsp. friesiana	Gillespie et al. 11654		11654									CAN 10114956
https://www.gbif.org/occurrence/4596286192	Angiosperms	Dicots	Asteraceae	Antennaria friesiana subsp. friesiana	Gillespie et al. 11735		11735									CAN 10114955	chars															MT
https://www.gbif.org/occurrence/4596280397	Angiosperms	Dicots	Asteraceae	Antennaria friesiana subsp. friesiana	Gillespie et al. 11851		11851									CAN 10114957															MO							QFA
https://www.gbif.org/occurrence/4596284390	Angiosperms	Dicots	Asteraceae	Antennaria friesiana subsp. friesiana	Gillespie et al. 11890		11890									CAN 10114954																			NY												US
https://www.gbif.org/occurrence/4596278326	Angiosperms	Dicots	Asteraceae	Antennaria friesiana subsp. friesiana	Gillespie et al. 11987		11987									CAN 10114952
https://www.gbif.org/occurrence/4596293378	Angiosperms	Dicots	Asteraceae	Antennaria friesiana subsp. friesiana	Gillespie et al. 12127		12127									CAN 10114953																MT
https://www.gbif.org/occurrence/4596288122	Angiosperms	Dicots	Asteraceae	Antennaria friesiana subsp. friesiana	Gillespie et al. 12297		12297		ALA							CAN 10114891	chars																													UBC
https://www.gbif.org/occurrence/4596280245	Angiosperms	Dicots	Asteraceae	Antennaria friesiana subsp. friesiana	Gillespie et al. 12328		12328									CAN 10114950																		npsp
https://www.gbif.org/occurrence/4596286104	Angiosperms	Dicots	Asteraceae	Antennaria friesiana subsp. friesiana	Gillespie et al. 12399		12399									CAN 10114951																MT
https://herb.acadiau.ca/70000/70032.png	Angiosperms	Dicots	Asteraceae	Antennaria friesiana subsp. friesiana	Hainault 3633A		3633A	ACAD 70032																															QK 59598
https://www.gbif.org/occurrence/1804461886	Angiosperms	Dicots	Asteraceae	Antennaria friesiana subsp. friesiana	Hainault 3685		3685									CAN 10083522																				O V556243			QK 59709
https://www.gbif.org/occurrence/1804432778	Angiosperms	Dicots	Asteraceae	Antennaria friesiana subsp. friesiana	Hainault 3754		3754									CAN 10082517					DAO 01-01381471															O V556199			QK 59590
	Angiosperms	Dicots	Asteraceae	Antennaria friesiana subsp. friesiana	Hainault 3785		3785																													O V556197			QK 59626
	Angiosperms	Dicots	Asteraceae	Antennaria friesiana subsp. friesiana	Hainault 3821		3821														DAO 01-01381470															O V556198			QK 59674
https://www.gbif.org/occurrence/1804584275	Angiosperms	Dicots	Asteraceae	Antennaria friesiana subsp. friesiana	Hainault 3932		3932									CAN 10082510					DAO 01-01381219															O V556192			QK 59779
https://www.gbif.org/occurrence/1804475064	Angiosperms	Dicots	Asteraceae	Antennaria friesiana subsp. friesiana	Hainault 4038		4038									CAN 10083219																				O V556190			QK 59762
https://www.gbif.org/occurrence/1804524709	Angiosperms	Dicots	Asteraceae	Antennaria friesiana subsp. friesiana	Hainault 4067		4067									CAN 10082509					DAO 01-01381218															O V556191			QK 59843
	Angiosperms	Dicots	Asteraceae	Antennaria friesiana subsp. friesiana	Parmelee & Seaborn 3863		3863														DAO 01-01384510
https://www.gbif.org/occurrence/2573350873	Angiosperms	Dicots	Asteraceae	Antennaria friesiana subsp. friesiana	Philpot et al. s.n.		s.n.													COLO 01195700
https://www.gbif.org/occurrence/1804559655	Angiosperms	Dicots	Asteraceae	Antennaria friesiana subsp. friesiana	Richardson & Webber 67		67									CAN 10083281				COLO 01195668
https://www.gbif.org/occurrence/2573351740	Angiosperms	Dicots	Asteraceae	Antennaria friesiana subsp. friesiana	Richardson & Webber 8		8													COLO 01195684
https://www.gbif.org/occurrence/2573348682	Angiosperms	Dicots	Asteraceae	Antennaria friesiana subsp. friesiana	Richardson & Webber 8b		8b													COLO 01195692
https://www.gbif.org/occurrence/1804557309	Angiosperms	Dicots	Asteraceae	Antennaria friesiana subsp. friesiana	Webber 1253		1253									CAN 10083491				COLO 01195676
https://www.gbif.org/occurrence/1804588896	Angiosperms	Dicots	Asteraceae	Antennaria friesiana subsp. friesiana	Wynne-Edwards 8875		8875									CAN 10082496
https://www.gbif.org/occurrence/1804604800	Angiosperms	Dicots	Asteraceae	Antennaria friesiana subsp. friesiana	Wynne-Edwards 8946		8946									CAN 10082495																										TRH 4427
https://www.gbif.org/occurrence/1804488614	Angiosperms	Dicots	Asteraceae	Antennaria friesiana subsp. friesiana	Wynne-Edwards 9040		9040									CAN 10082494						E00607482
	Angiosperms	Dicots	Asteraceae	Antennaria media subsp. compacta	Hainault 3633B		3633B																																QK 59529
https://www.gbif.org/occurrence/1804548749	Angiosperms	Dicots	Asteraceae	Antennaria media subsp. compacta	Hainault 3661		3661									CAN 10083436					DAO 01-01381220															O V556210			QK 59699
https://www.gbif.org/occurrence/1804514909	Angiosperms	Dicots	Asteraceae	Antennaria media subsp. compacta	Hainault 3678		3678									CAN 10083435					DAO 01-01381221															O V556244			QK 59705
https://www.gbif.org/occurrence/1945408256	Angiosperms	Dicots	Asteraceae	Antennaria media subsp. compacta	Wynne-Edwards 8832		8832									CAN 10083433
https://www.gbif.org/occurrence/1804404016	Angiosperms	Dicots	Asteraceae	Antennaria media subsp. compacta	Wynne-Edwards 8834		8834									CAN 10083430
http://media.canadensys.net/mt-specimens/large/MT00204146.jpg	Angiosperms	Dicots	Asteraceae	Arnica angustifolia subsp. angustifolia	Dansereau 500802-0369		500802-0369																									MT00204146
	Angiosperms	Dicots	Asteraceae	Arnica angustifolia subsp. angustifolia	Hainault 3847		3847														DAO 01-01406197																		QK 59657
https://herb.acadiau.ca/70000/70031.png	Angiosperms	Dicots	Asteraceae	Arnica angustifolia subsp. angustifolia	Hainault 3953		3953	ACAD 70031																															QK 59785
https://www.gbif.org/occurrence/1804574986	Angiosperms	Dicots	Asteraceae	Arnica angustifolia subsp. angustifolia	Hainault 4027		4027									CAN 10082853					DAO 01-01406198																		QK 59831
	Angiosperms	Dicots	Asteraceae	Arnica angustifolia subsp. angustifolia	Parmelee & Seaborn 3850		3850														DAO 01-01406187
https://www.gbif.org/occurrence/1804391071	Angiosperms	Dicots	Asteraceae	Arnica angustifolia subsp. angustifolia	Wynne-Edwards 8942		8942									CAN 10082869																										TRH 4371
https://www.gbif.org/occurrence/1804374646	Angiosperms	Dicots	Asteraceae	Arnica angustifolia subsp. angustifolia	Wynne-Edwards 8994		8994									CAN 10082868
https://www.gbif.org/occurrence/1804486990	Angiosperms	Dicots	Asteraceae	Arnica angustifolia subsp. angustifolia	Wynne-Edwards 9064		9064									CAN 10082870
http://media.canadensys.net/mt-specimens/large/MT00286206.jpg	Angiosperms	Dicots	Asteraceae	Askellia pygmaea	Dansereau 500724-0697		500724-0697																									MT00286206
https://www.gbif.org/occurrence/4596290459	Angiosperms	Dicots	Asteraceae	Askellia pygmaea	Gillespie et al. 11731		11731									CAN 10114949
https://www.gbif.org/occurrence/1804524947	Angiosperms	Dicots	Asteraceae	Askellia pygmaea	Röthlisberger s.n.		s.n.									CAN 10084414
https://www.gbif.org/occurrence/1804566142	Angiosperms	Dicots	Asteraceae	Askellia pygmaea	Röthlisberger s.n.		s.n.									CAN 10084413
https://www.gbif.org/occurrence/2573352450	Angiosperms	Dicots	Asteraceae	Askellia pygmaea	Ryder s.n.		s.n.													COLO 01211572
https://www.gbif.org/occurrence/1804447890	Angiosperms	Dicots	Asteraceae	Askellia pygmaea	Wynne-Edwards 9100		9100									CAN 10084412						E00554397
	Angiosperms	Dicots	Asteraceae	Erigeron compositus	Dansereau 500608-0355		500608-0355																									MT00204133
http://media.canadensys.net/mt-specimens/large/MT00204139.jpg	Angiosperms	Dicots	Asteraceae	Erigeron compositus	Dansereau 500623-1852		500623-1852																									MT00204139
	Angiosperms	Dicots	Asteraceae	Erigeron compositus	Dansereau 500703-0356		500703-0356																									MT00204134
	Angiosperms	Dicots	Asteraceae	Erigeron compositus	Dansereau 500703-0562		500703-0562																									MT00204136
	Angiosperms	Dicots	Asteraceae	Erigeron compositus	Dansereau 500703-1451		500703-1451																									MT00204138
	Angiosperms	Dicots	Asteraceae	Erigeron compositus	Dansereau 500708-0556		500708-0556																									MT00204141, MT00204142
	Angiosperms	Dicots	Asteraceae	Erigeron compositus	Dansereau 500803-0476		500803-0476																									MT00204135
	Angiosperms	Dicots	Asteraceae	Erigeron compositus	Dansereau 500823-0681		500823-0681																									MT00204140
https://www.gbif.org/occurrence/1804588601	Angiosperms	Dicots	Asteraceae	Erigeron compositus	Wynne-Edwards 8895		8895									CAN 10086650
https://www.gbif.org/occurrence/1804448998	Angiosperms	Dicots	Asteraceae	Erigeron compositus	Wynne-Edwards 9047		9047									CAN 10086657
https://www.gbif.org/occurrence/1804404373	Angiosperms	Dicots	Asteraceae	Erigeron compositus	Wynne-Edwards 9061		9061									CAN 10086649
http://media.canadensys.net/mt-specimens/large/MT00273176.jpg	Angiosperms	Dicots	Asteraceae	Erigeron eriocephalus	Dansereau 500716-0666		500716-0666																									MT00273176
http://media.canadensys.net/mt-specimens/large/MT00273179.jpg	Angiosperms	Dicots	Asteraceae	Erigeron eriocephalus	Dansereau 500731-0453		500731-0453																									MT00273179
https://www.gbif.org/occurrence/473414932	Angiosperms	Dicots	Asteraceae	Erigeron eriocephalus	Dansereau 500811-0252		500811-0252																									MT00165025
http://media.canadensys.net/mt-specimens/large/MT00273178.jpg	Angiosperms	Dicots	Asteraceae	Erigeron eriocephalus	Dansereau 500822-1776		500822-1776																									MT00273178
	Angiosperms	Dicots	Asteraceae	Erigeron eriocephalus	Martin 43		43														DAO 01-01370117																							TRT00042293
https://www.gbif.org/occurrence/1804612999	Angiosperms	Dicots	Asteraceae	Erigeron eriocephalus	Röthlisberger s.n.		s.n.									CAN 10087006
https://www.gbif.org/occurrence/2573356650	Angiosperms	Dicots	Asteraceae	Erigeron eriocephalus	Stock s.n.		s.n.													COLO 01267780
https://www.gbif.org/occurrence/1804415055	Angiosperms	Dicots	Asteraceae	Erigeron eriocephalus	Wynne-Edwards 8995		8995									CAN 10086981
https://www.gbif.org/occurrence/1804481825	Angiosperms	Dicots	Asteraceae	Erigeron eriocephalus	Wynne-Edwards 9041		9041									CAN 10087005
https://www.gbif.org/occurrence/1804514361	Angiosperms	Dicots	Asteraceae	Erigeron eriocephalus	Wynne-Edwards 9046		9046									CAN 10087156
https://www.gbif.org/occurrence/4596293640	Angiosperms	Dicots	Asteraceae	Hulteniella integrifolia	Gillespie et al. 11672		11672									CAN 10114896																MT		npsp
https://www.gbif.org/occurrence/4596276802	Angiosperms	Dicots	Asteraceae	Hulteniella integrifolia	Gillespie et al. 11958		11958									CAN 10114897
https://www.gbif.org/occurrence/473524916	Angiosperms	Dicots	Asteraceae	Taraxacum ceratophorum	Dansereau 500708-0555		500708-0555																									MT00059331
https://www.gbif.org/occurrence/473524915	Angiosperms	Dicots	Asteraceae	Taraxacum ceratophorum	Dansereau 500718-0651		500718-0651																									MT00059330
https://www.gbif.org/occurrence/473524886	Angiosperms	Dicots	Asteraceae	Taraxacum ceratophorum	Dansereau 500726-1169		500726-1169																									MT00059319
https://www.gbif.org/occurrence/473524911	Angiosperms	Dicots	Asteraceae	Taraxacum ceratophorum	Dansereau 500730-0951		500730-0951																									MT00059329
https://www.gbif.org/occurrence/473524919	Angiosperms	Dicots	Asteraceae	Taraxacum ceratophorum	Dansereau 500730-1191		500730-1191																									MT00059333
https://www.gbif.org/occurrence/4596286113	Angiosperms	Dicots	Asteraceae	Taraxacum ceratophorum	Dare et al. 84		84									CAN 10092116
https://www.gbif.org/occurrence/4596281575	Angiosperms	Dicots	Asteraceae	Taraxacum ceratophorum	Gillespie et al. 11535		11535									CAN 10114989	chars															MT
https://www.gbif.org/occurrence/4596283765	Angiosperms	Dicots	Asteraceae	Taraxacum ceratophorum	Gillespie et al. 11582		11582		ALA	ALTA						CAN 10114986																MT
https://www.gbif.org/occurrence/4596289773	Angiosperms	Dicots	Asteraceae	Taraxacum ceratophorum	Gillespie et al. 11715		11715									CAN 10114990															MO							QFA
https://www.gbif.org/occurrence/4596284425	Angiosperms	Dicots	Asteraceae	Taraxacum ceratophorum	Gillespie et al. 11892		11892									CAN 10114985																MT															US
https://www.gbif.org/occurrence/4596284267	Angiosperms	Dicots	Asteraceae	Taraxacum ceratophorum	Gillespie et al. 11988		11988									CAN 10114984																														UBC
https://www.gbif.org/occurrence/4596278462	Angiosperms	Dicots	Asteraceae	Taraxacum ceratophorum	Gillespie et al. 12167		12167									CAN 10114983																MT
https://www.gbif.org/occurrence/4596284728	Angiosperms	Dicots	Asteraceae	Taraxacum ceratophorum	Gillespie et al. 12298		12298									CAN 10114981																		npsp
https://www.gbif.org/occurrence/4596281963	Angiosperms	Dicots	Asteraceae	Taraxacum ceratophorum	Gillespie et al. 12309		12309		ALA	ALTA						CAN 10114988	chars														MO	MT
https://www.gbif.org/occurrence/4596276991	Angiosperms	Dicots	Asteraceae	Taraxacum ceratophorum	Gillespie et al. 12364		12364									CAN 10114987																		npsp	NY			QFA								UBC	US
https://www.gbif.org/occurrence/4596282199	Angiosperms	Dicots	Asteraceae	Taraxacum ceratophorum	Gillespie et al. 12447		12447									CAN 10114982
https://www.gbif.org/occurrence/1804460406	Angiosperms	Dicots	Asteraceae	Taraxacum ceratophorum	Hainault 3655		3655									CAN 10085248					DAO 01-01001129412																		QK 59694
	Angiosperms	Dicots	Asteraceae	Taraxacum ceratophorum	Hainault 3709		3709																																QK 59638
	Angiosperms	Dicots	Asteraceae	Taraxacum ceratophorum	Hainault 3951		3951														DAO 01-01001129411																		QK 59783
https://www.gbif.org/occurrence/1843227642	Angiosperms	Dicots	Asteraceae	Taraxacum ceratophorum	Hainault 3966		3966									CAN 10085387																							QK 59836
https://www.gbif.org/occurrence/2573369076	Angiosperms	Dicots	Asteraceae	Taraxacum ceratophorum	Philpot et al. s.n.		s.n.													COLO 01382662
https://www.gbif.org/occurrence/2573367955	Angiosperms	Dicots	Asteraceae	Taraxacum ceratophorum	Stock s.n.		s.n.													COLO 01382845
https://www.gbif.org/occurrence/1804539426	Angiosperms	Dicots	Asteraceae	Taraxacum ceratophorum	Wynne-Edwards 8897		8897									CAN 10085287
https://www.gbif.org/occurrence/1804539759	Angiosperms	Dicots	Asteraceae	Taraxacum ceratophorum	Wynne-Edwards 8913		8913									CAN 10085289
https://www.gbif.org/occurrence/1843225326	Angiosperms	Dicots	Asteraceae	Taraxacum ceratophorum	Wynne-Edwards 8964		8964									CAN 10085116
https://www.gbif.org/occurrence/1804528403	Angiosperms	Dicots	Asteraceae	Taraxacum ceratophorum	Wynne-Edwards 8965		8965									CAN 10085113
https://www.gbif.org/occurrence/1843222577	Angiosperms	Dicots	Asteraceae	Taraxacum ceratophorum	Wynne-Edwards 9003		9003									CAN 10085078
https://www.gbif.org/occurrence/4596285653	Angiosperms	Dicots	Asteraceae	Taraxacum holmenianum	Gillespie et al. 11690		11690									CAN 10114980
https://www.gbif.org/occurrence/4596285981	Angiosperms	Dicots	Asteraceae	Taraxacum holmenianum	Gillespie et al. 12214		12214									CAN 10114979																MT		npsp
https://www.gbif.org/occurrence/473524902	Angiosperms	Dicots	Asteraceae	Taraxacum phymatocarpum	Dansereau 500710-0364		500710-0364																									MT00059324
https://www.gbif.org/occurrence/473524900	Angiosperms	Dicots	Asteraceae	Taraxacum phymatocarpum	Dansereau 500710-3879		500710-3879																									MT00059323
https://www.gbif.org/occurrence/4596277778	Angiosperms	Dicots	Asteraceae	Taraxacum phymatocarpum	Gillespie et al. 11528		11528									CAN 10114991
https://www.gbif.org/occurrence/4596276525	Angiosperms	Dicots	Asteraceae	Taraxacum phymatocarpum	Gillespie et al. 11714		11714									CAN 10114993
https://www.gbif.org/occurrence/4596290681	Angiosperms	Dicots	Asteraceae	Taraxacum phymatocarpum	Gillespie et al. 11921		11921									CAN 10114992
https://www.gbif.org/occurrence/1804456895	Angiosperms	Dicots	Asteraceae	Taraxacum phymatocarpum	Hainault 3696		3696									CAN 10085341																				O V556498			QK 59717
	Angiosperms	Dicots	Asteraceae	Taraxacum phymatocarpum	Hainault 3727		3727									CAN 10088856					DAO 01-01001129960															O V556499			QK 59611
https://www.gbif.org/occurrence/2573368577	Angiosperms	Dicots	Asteraceae	Taraxacum phymatocarpum	Philpot et al. s.n.		s.n.													COLO 01382647
https://www.gbif.org/occurrence/1804534169	Angiosperms	Dicots	Asteraceae	Taraxacum phymatocarpum	Wynne-Edwards 8912		8912									CAN 10088853
https://www.gbif.org/occurrence/1843224660	Angiosperms	Dicots	Asteraceae	Taraxacum phymatocarpum	Wynne-Edwards 8929		8929									CAN 10088858
https://www.gbif.org/occurrence/1843226787	Angiosperms	Dicots	Asteraceae	Taraxacum phymatocarpum	Wynne-Edwards 9002		9002									CAN 10088861
https://www.gbif.org/occurrence/1804418328	Angiosperms	Dicots	Asteraceae	Taraxacum phymatocarpum	Wynne-Edwards 9059		9059									CAN 10088857											LSU00067072
https://www.gbif.org/occurrence/4596282291	Angiosperms	Dicots	Asteraceae	Tripleurospermum maritimum subsp. phaeocephalum	Gillespie et al. 12235		12235									CAN 10114893																		npsp
http://media.canadensys.net/mt-specimens/large/MT00285499.jpg	Angiosperms	Dicots	Boraginaceae	Mertensia maritima subsp. tenella	Dansereau 500716-1174		500716-1174																									MT00285499
https://www.gbif.org/occurrence/4596281940	Angiosperms	Dicots	Boraginaceae	Mertensia maritima subsp. tenella	Gillespie et al. 12234		12234		ALA	ALTA						CAN 10114894	chars														MO	MT		npsp				QFA
https://www.gbif.org/occurrence/4596291416	Angiosperms	Dicots	Boraginaceae	Mertensia maritima subsp. tenella	Gillespie et al. 12457		12457									CAN 10114895																														UBC	US
	Angiosperms	Dicots	Boraginaceae	Mertensia maritima subsp. tenella	Martin 55		55														DAO 01-01485550
	Angiosperms	Dicots	Boraginaceae	Mertensia maritima subsp. tenella	Parmelee & Seaborn 3952		3952														DAO 01-01485545
https://www.gbif.org/occurrence/1804604381	Angiosperms	Dicots	Boraginaceae	Mertensia maritima subsp. tenella	Wynne-Edwards 8914		8914									CAN 10077975
https://www.gbif.org/occurrence/4596286665	Angiosperms	Dicots	Brassicaceae	Arabidopsis arenicola	Gillespie et al. 12438		12438									CAN 10114994																MT		npsp
http://media.canadensys.net/mt-specimens/large/MT00286110.jpg	Angiosperms	Dicots	Brassicaceae	Braya glabella subsp. purpurascens	Dansereau 500702-1591		500702-1591																									MT00286110, MT00286111
http://media.canadensys.net/mt-specimens/large/MT00286112.jpg	Angiosperms	Dicots	Brassicaceae	Braya glabella subsp. purpurascens	Dansereau 500707-0852		500707-0852																									MT00286112, MT00286113
http://media.canadensys.net/mt-specimens/large/MT00286879.jpg	Angiosperms	Dicots	Brassicaceae	Braya glabella subsp. purpurascens	Dansereau 500711-5658 [pro parte]	yes	500711-5658																									MT00286879, MT00286880
http://media.canadensys.net/mt-specimens/large/MT00286114.jpg	Angiosperms	Dicots	Brassicaceae	Braya glabella subsp. purpurascens	Dansereau 500801-0661		500801-0661																									MT00286114, MT00286115
https://www.gbif.org/occurrence/4596289090	Angiosperms	Dicots	Brassicaceae	Braya glabella subsp. purpurascens	Gillespie et al. 11627		11627									CAN 10114995																		npsp
https://www.gbif.org/occurrence/4596285530	Angiosperms	Dicots	Brassicaceae	Braya glabella subsp. purpurascens	Gillespie et al. 11953		11953									CAN 10114996																		npsp
https://www.gbif.org/occurrence/1804578590	Angiosperms	Dicots	Brassicaceae	Braya glabella subsp. purpurascens	Richardson & Webber 10		10									CAN 10052896				COLO 01938968
https://www.gbif.org/occurrence/1804508274	Angiosperms	Dicots	Brassicaceae	Braya glabella subsp. purpurascens	Wynne-Edwards 8851		8851									CAN 10052920
https://www.gbif.org/occurrence/1804500585	Angiosperms	Dicots	Brassicaceae	Braya glabella subsp. purpurascens	Wynne-Edwards 8884		8884									CAN 10052921
https://www.gbif.org/occurrence/1804576560	Angiosperms	Dicots	Brassicaceae	Braya glabella subsp. purpurascens	Wynne-Edwards 8922		8922									CAN 10052922
https://www.gbif.org/occurrence/1804526261	Angiosperms	Dicots	Brassicaceae	Braya glabella subsp. purpurascens	Wynne-Edwards 9027		9027									CAN 10053122
https://www.gbif.org/occurrence/1988097033	Angiosperms	Dicots	Brassicaceae	Cardamine bellidifolia	Church s.n.		s.n.																																							UBC V162145
http://media.canadensys.net/mt-specimens/large/MT00286030.jpg	Angiosperms	Dicots	Brassicaceae	Cardamine bellidifolia	Dansereau 500705-0268 [pro parte, plants 1]	yes	500705-0268 [pro parte, plants 1]																									MT00286030
http://media.canadensys.net/mt-specimens/large/MT00286121.jpg	Angiosperms	Dicots	Brassicaceae	Cardamine bellidifolia	Dansereau 500714-0153		500714-0153																									MT00286121
https://www.gbif.org/occurrence/1804535417	Angiosperms	Dicots	Brassicaceae	Cardamine bellidifolia	Elven 3449/99		3449/99									CAN 10054125
https://www.gbif.org/occurrence/1146338617	Angiosperms	Dicots	Brassicaceae	Cardamine bellidifolia	Elven 3463/99		3463/99		ALA V133477																											O V548877
	Angiosperms	Dicots	Brassicaceae	Cardamine bellidifolia	Forbes 109		109														DAO 01-01000556423
	Angiosperms	Dicots	Brassicaceae	Cardamine bellidifolia	Forbes 92		92														DAO 01-01000556404
https://www.gbif.org/occurrence/4596277895	Angiosperms	Dicots	Brassicaceae	Cardamine bellidifolia	Gillespie et al. 11482		11482									CAN 10116452
https://www.gbif.org/occurrence/4596285825	Angiosperms	Dicots	Brassicaceae	Cardamine bellidifolia	Gillespie et al. 11549		11549									CAN 10116453
https://www.gbif.org/occurrence/4596290577	Angiosperms	Dicots	Brassicaceae	Cardamine bellidifolia	Gillespie et al. 11648		11648									CAN 10116454	chars
https://www.gbif.org/occurrence/4596276818	Angiosperms	Dicots	Brassicaceae	Cardamine bellidifolia	Gillespie et al. 11865		11865									CAN 10116455
https://www.gbif.org/occurrence/4596281426	Angiosperms	Dicots	Brassicaceae	Cardamine bellidifolia	Gillespie et al. 12012		12012									CAN 10116456
https://www.gbif.org/occurrence/4596278814	Angiosperms	Dicots	Brassicaceae	Cardamine bellidifolia	Gillespie et al. 12162		12162									CAN 10116457
https://www.gbif.org/occurrence/4596292593	Angiosperms	Dicots	Brassicaceae	Cardamine bellidifolia	Gillespie et al. 12295		12295									CAN 10116458																MT
https://www.gbif.org/occurrence/4596286895	Angiosperms	Dicots	Brassicaceae	Cardamine bellidifolia	Gillespie et al. 12372		12372									CAN 10116459															MO			npsp
	Angiosperms	Dicots	Brassicaceae	Cardamine bellidifolia	Hainault 3941		3941														DAO 01-01000556405
	Angiosperms	Dicots	Brassicaceae	Cardamine bellidifolia	Martin 66		66														DAO 01-01000556466
	Angiosperms	Dicots	Brassicaceae	Cardamine bellidifolia	Parmelee & Seaborn 3903		3903														DAO 01-01000556462
	Angiosperms	Dicots	Brassicaceae	Cardamine bellidifolia	Parmelee & Seaborn 3940		3940														DAO 01-01000556463
https://www.gbif.org/occurrence/1804440235	Angiosperms	Dicots	Brassicaceae	Cardamine bellidifolia	Polunin 625		625									CAN 10054144
https://www.gbif.org/occurrence/4596291505	Angiosperms	Dicots	Brassicaceae	Cardamine bellidifolia	Raynolds & Bültmann MKR-2022-42		MKR-2022-42									CAN 10169279
https://www.gbif.org/occurrence/2573489748	Angiosperms	Dicots	Brassicaceae	Cardamine bellidifolia	Ryder s.n.		s.n.													COLO 01940477
https://www.gbif.org/occurrence/1804430725	Angiosperms	Dicots	Brassicaceae	Cardamine bellidifolia	Webber 1252		1252									CAN 10054149
https://www.gbif.org/occurrence/2573490753	Angiosperms	Dicots	Brassicaceae	Cardamine bellidifolia	Webber 1274		1274													COLO 01940469
https://www.gbif.org/occurrence/1804423639	Angiosperms	Dicots	Brassicaceae	Cardamine bellidifolia	Wynne-Edwards 8860		8860									CAN 10051978
https://www.gbif.org/occurrence/1804364963	Angiosperms	Dicots	Brassicaceae	Cardamine bellidifolia	Wynne-Edwards 8878-B		8878-B									CAN 10051979
https://www.gbif.org/occurrence/1804426635	Angiosperms	Dicots	Brassicaceae	Cardamine bellidifolia	Wynne-Edwards 9062		9062									CAN 10054157
https://www.gbif.org/occurrence/1804584213	Angiosperms	Dicots	Brassicaceae	Cardamine bellidifolia	Wynne-Edwards 9094		9094									CAN 10054110
http://media.canadensys.net/mt-specimens/large/MT00286126.jpg	Angiosperms	Dicots	Brassicaceae	Cochlearia groenlandica	Dansereau 500614-1754 [pro parte]	yes	500614-1754																									MT00286126
http://media.canadensys.net/mt-specimens/large/MT00286124.jpg	Angiosperms	Dicots	Brassicaceae	Cochlearia groenlandica	Dansereau 500630-2059		500630-2059																									MT00286124
http://media.canadensys.net/mt-specimens/large/MT00286125.jpg	Angiosperms	Dicots	Brassicaceae	Cochlearia groenlandica	Dansereau 500711-5658 [pro parte]	yes	500711-5658																									MT00286125
http://media.canadensys.net/mt-specimens/large/MT00286617.jpg	Angiosperms	Dicots	Brassicaceae	Cochlearia groenlandica	Dansereau 500714-0156		500714-0156																									MT00286617
http://media.canadensys.net/mt-specimens/large/MT00286127.jpg	Angiosperms	Dicots	Brassicaceae	Cochlearia groenlandica	Dansereau 500719-0254		500719-0254																									MT00286127
http://media.canadensys.net/mt-specimens/large/MT00286128.jpg	Angiosperms	Dicots	Brassicaceae	Cochlearia groenlandica	Dansereau 500730-1196		500730-1196																									MT00286128
http://media.canadensys.net/mt-specimens/large/MT00286618.jpg	Angiosperms	Dicots	Brassicaceae	Cochlearia groenlandica	Dansereau 500801-0664		500801-0664																									MT00286618
https://www.gbif.org/occurrence/4596282971	Angiosperms	Dicots	Brassicaceae	Cochlearia groenlandica	Dare 54		54									CAN 10092130
	Angiosperms	Dicots	Brassicaceae	Cochlearia groenlandica	Forbes 102		102														DAO 01-01000524406
	Angiosperms	Dicots	Brassicaceae	Cochlearia groenlandica	Forbes 50		50														DAO 01-01000524404
	Angiosperms	Dicots	Brassicaceae	Cochlearia groenlandica	Forbes 65		65														DAO 01-01000524403
https://www.gbif.org/occurrence/4596293881	Angiosperms	Dicots	Brassicaceae	Cochlearia groenlandica	Gillespie et al. 11529		11529									CAN 10116461	chars														MO
https://www.gbif.org/occurrence/4596288631	Angiosperms	Dicots	Brassicaceae	Cochlearia groenlandica	Gillespie et al. 11695		11695									CAN 10116460
https://www.gbif.org/occurrence/4596291013	Angiosperms	Dicots	Brassicaceae	Cochlearia groenlandica	Gillespie et al. 11952		11952									CAN 10116462
https://www.gbif.org/occurrence/4596282730	Angiosperms	Dicots	Brassicaceae	Cochlearia groenlandica	Gillespie et al. 12196		12196									CAN 10116464																MT
https://www.gbif.org/occurrence/4596290941	Angiosperms	Dicots	Brassicaceae	Cochlearia groenlandica	Gillespie et al. 12236		12236									CAN 10116463																		npsp
	Angiosperms	Dicots	Brassicaceae	Cochlearia groenlandica	Hainault 3689		3689														DAO 01-01000524402											MT - no acc. num.				O V548968			QK18297633
https://www.gbif.org/occurrence/1804392443	Angiosperms	Dicots	Brassicaceae	Cochlearia groenlandica	Hainault 3829		3829									CAN 10053379					DAO 01-01000524401															O V548967			QK18297634
	Angiosperms	Dicots	Brassicaceae	Cochlearia groenlandica	Martin 22		22														DAO 01-01000524495
	Angiosperms	Dicots	Brassicaceae	Cochlearia groenlandica	Parmelee & Seaborn 3953		3953														DAO 01-01000524410
https://www.gbif.org/occurrence/1804406197	Angiosperms	Dicots	Brassicaceae	Cochlearia groenlandica	Richardson & Webber 60		60									CAN 10053424				COLO 01950591
https://www.gbif.org/occurrence/2573520467	Angiosperms	Dicots	Brassicaceae	Cochlearia groenlandica	Richardson & Webber 70		70													COLO 01950609
https://www.gbif.org/occurrence/2575397980	Angiosperms	Dicots	Brassicaceae	Cochlearia groenlandica	Röthlisberger 125		125
https://www.gbif.org/occurrence/2575398648	Angiosperms	Dicots	Brassicaceae	Cochlearia groenlandica	Röthlisberger 34		34
https://www.gbif.org/occurrence/2575396202	Angiosperms	Dicots	Brassicaceae	Cochlearia groenlandica	Röthlisberger 50		50
https://www.gbif.org/occurrence/2575397206	Angiosperms	Dicots	Brassicaceae	Cochlearia groenlandica	Röthlisberger 64		64
https://www.gbif.org/occurrence/2575395993	Angiosperms	Dicots	Brassicaceae	Cochlearia groenlandica	Röthlisberger 96		96
https://www.gbif.org/occurrence/1804442221	Angiosperms	Dicots	Brassicaceae	Cochlearia groenlandica	Wynne-Edwards 8885		8885									CAN 10053435
https://www.gbif.org/occurrence/1804568582	Angiosperms	Dicots	Brassicaceae	Cochlearia groenlandica	Wynne-Edwards 9004		9004									CAN 10053474
https://www.gbif.org/occurrence/1804384181	Angiosperms	Dicots	Brassicaceae	Crucihimalaya bursifolia	Wynne-Edwards 8853		8853									CAN 10057913
https://www.gbif.org/occurrence/1804381859	Angiosperms	Dicots	Brassicaceae	Crucihimalaya bursifolia	Wynne-Edwards 8945		8945									CAN 10057914
http://media.canadensys.net/mt-specimens/large/MT00285845.jpg	Angiosperms	Dicots	Brassicaceae	Draba arctica	Dansereau 500611-1451 [pro parte, plants 2]	yes	500611-1451 [pro parte, plants 2]																									MT00285845
http://media.canadensys.net/mt-specimens/large/MT00285847.jpg	Angiosperms	Dicots	Brassicaceae	Draba arctica	Dansereau 500703-0366 [pro parte, plants 2]	yes	500703-0366 [pro parte, plants 2]																									MT00285847
http://media.canadensys.net/mt-specimens/large/MT00285843.jpg	Angiosperms	Dicots	Brassicaceae	Draba arctica	Dansereau 500730-0952A		500730-0952A																									MT00285843
https://www.gbif.org/occurrence/4596293654	Angiosperms	Dicots	Brassicaceae	Draba arctica	Gillespie et al. 11692b		11692b									CAN 10114998
https://www.gbif.org/occurrence/4596291440	Angiosperms	Dicots	Brassicaceae	Draba arctica	Gillespie et al. 11956		11956									CAN 10114997																		npsp
https://www.gbif.org/occurrence/1804456226	Angiosperms	Dicots	Brassicaceae	Draba arctica	Wynne-Edwards 8883		8883									CAN 10053987
https://www.gbif.org/occurrence/1804488450	Angiosperms	Dicots	Brassicaceae	Draba arctica	Wynne-Edwards 8899		8899									CAN 10094294
https://www.gbif.org/occurrence/4596292497	Angiosperms	Dicots	Brassicaceae	Draba cf. cinerea	Gillespie et al. 12403		12403									CAN 10116447
https://www.gbif.org/occurrence/4596280319	Angiosperms	Dicots	Brassicaceae	Draba cf. nivalis	Gillespie et al. 11530b		11530b									CAN 10116441
https://www.gbif.org/occurrence/4596285479	Angiosperms	Dicots	Brassicaceae	Draba cf. nivalis	Gillespie et al. 11985		11985									CAN 10116433
https://www.gbif.org/occurrence/4596278971	Angiosperms	Dicots	Brassicaceae	Draba cf. nivalis	Gillespie et al. 12311		12311									CAN 10116428
http://media.canadensys.net/mt-specimens/large/MT00285844.jpg	Angiosperms	Dicots	Brassicaceae	Draba cinerea	Dansereau 500611-1451 [pro parte, plants 1]	yes	500611-1451 [pro parte, plants 1]																									MT00285844
http://media.canadensys.net/mt-specimens/large/MT00285849.jpg	Angiosperms	Dicots	Brassicaceae	Draba cinerea	Dansereau 500623-1857		500623-1857																									MT00285849
http://media.canadensys.net/mt-specimens/large/MT00285851.jpg	Angiosperms	Dicots	Brassicaceae	Draba cinerea	Dansereau 500625-0353		500625-0353																									MT00285851
http://media.canadensys.net/mt-specimens/large/MT00285850.jpg	Angiosperms	Dicots	Brassicaceae	Draba cinerea	Dansereau 500628-3257 [pro parte]	yes	500628-3257																									MT00285850
http://media.canadensys.net/mt-specimens/large/MT00285848.jpg	Angiosperms	Dicots	Brassicaceae	Draba cinerea	Dansereau 500630-1754		500630-1754																									MT00285848
http://media.canadensys.net/mt-specimens/large/MT00285846.jpg	Angiosperms	Dicots	Brassicaceae	Draba cinerea	Dansereau 500703-0366 [pro parte, plants 1]	yes	500703-0366 [pro parte, plants 1]																									MT00285846
http://media.canadensys.net/mt-specimens/large/MT00285852.jpg	Angiosperms	Dicots	Brassicaceae	Draba cinerea	Dansereau 500803-0480B		500803-0480B																									MT00285852
https://www.gbif.org/occurrence/4596282422	Angiosperms	Dicots	Brassicaceae	Draba cinerea	Gillespie et al. 11616		11616									CAN 10116442
https://www.gbif.org/occurrence/4596292448	Angiosperms	Dicots	Brassicaceae	Draba cinerea	Gillespie et al. 11689		11689									CAN 10116444
https://www.gbif.org/occurrence/4596280595	Angiosperms	Dicots	Brassicaceae	Draba cinerea	Gillespie et al. 11692a		11692a									CAN 10116437
https://www.gbif.org/occurrence/4596282611	Angiosperms	Dicots	Brassicaceae	Draba cinerea	Gillespie et al. 11730		11730									CAN 10116438
https://www.gbif.org/occurrence/4596284067	Angiosperms	Dicots	Brassicaceae	Draba cinerea	Gillespie et al. 11913		11913									CAN 10116439
https://www.gbif.org/occurrence/4596280631	Angiosperms	Dicots	Brassicaceae	Draba cinerea	Gillespie et al. 11957		11957									CAN 10116445															MO
https://www.gbif.org/occurrence/4596282265	Angiosperms	Dicots	Brassicaceae	Draba cinerea	Gillespie et al. 11972		11972									CAN 10116443	chars															MT
https://www.gbif.org/occurrence/4596282993	Angiosperms	Dicots	Brassicaceae	Draba cinerea	Gillespie et al. 12313		12313									CAN 10116446
https://www.gbif.org/occurrence/4596288275	Angiosperms	Dicots	Brassicaceae	Draba cinerea	Gillespie et al. 12426		12426									CAN 10116436																		npsp
https://www.gbif.org/occurrence/4596280344	Angiosperms	Dicots	Brassicaceae	Draba cinerea	Gillespie et al. 12445		12445									CAN 10116440
https://www.gbif.org/occurrence/1804521001	Angiosperms	Dicots	Brassicaceae	Draba cinerea	Hainault 3680		3680									CAN 10073064					DAO 01-01000587804															O V549025			QK18299546
https://www.gbif.org/occurrence/1804498736	Angiosperms	Dicots	Brassicaceae	Draba cinerea	Wynne-Edwards 8837		8837									CAN 10056208
https://www.gbif.org/occurrence/1804430014	Angiosperms	Dicots	Brassicaceae	Draba cinerea	Wynne-Edwards 8876 [pro parte]	yes	8876 (pro parte)									CAN 10055018
https://www.gbif.org/occurrence/1804535870	Angiosperms	Dicots	Brassicaceae	Draba cinerea	Wynne-Edwards 8882		8882									CAN 10056214
https://www.gbif.org/occurrence/1804462380	Angiosperms	Dicots	Brassicaceae	Draba cinerea	Wynne-Edwards 9092		9092									CAN 10054092
http://media.canadensys.net/mt-specimens/large/MT00285839.jpg	Angiosperms	Dicots	Brassicaceae	Draba corymbosa	Dansereau 500702-1497		500702-1497																									MT00285839
http://media.canadensys.net/mt-specimens/large/MT00285840.jpg	Angiosperms	Dicots	Brassicaceae	Draba corymbosa	Dansereau 500702-1669		500702-1669																									MT00285840
http://media.canadensys.net/mt-specimens/large/MT00285838.jpg	Angiosperms	Dicots	Brassicaceae	Draba corymbosa	Dansereau 500810-1254		500810-1254																									MT00285838
https://www.gbif.org/occurrence/4596282311	Angiosperms	Dicots	Brassicaceae	Draba corymbosa	Gillespie et al. 11694		11694									CAN 10116450
https://www.gbif.org/occurrence/4596284742	Angiosperms	Dicots	Brassicaceae	Draba corymbosa	Gillespie et al. 11742		11742									CAN 10116449																		npsp
	Angiosperms	Dicots	Brassicaceae	Draba corymbosa	Webber 1176		1176																																QK18299443
https://www.gbif.org/occurrence/1804543583	Angiosperms	Dicots	Brassicaceae	Draba corymbosa	Wynne-Edwards 8840		8840									CAN 10056233
https://www.gbif.org/occurrence/1804388492	Angiosperms	Dicots	Brassicaceae	Draba corymbosa	Wynne-Edwards 8878		8878									CAN 10054781
https://www.gbif.org/occurrence/1804456640	Angiosperms	Dicots	Brassicaceae	Draba corymbosa	Wynne-Edwards 8878		8878									CAN 10056272
https://www.gbif.org/occurrence/1804435098	Angiosperms	Dicots	Brassicaceae	Draba corymbosa	Wynne-Edwards 8878-A		8878-A									CAN 10056223
https://www.gbif.org/occurrence/1804425764	Angiosperms	Dicots	Brassicaceae	Draba corymbosa	Wynne-Edwards 9086		9086									CAN 10056295
https://www.gbif.org/occurrence/2512744364	Angiosperms	Dicots	Brassicaceae	Draba fladnizensis	Bartlett 221		221																																								US 03751617
	Angiosperms	Dicots	Brassicaceae	Draba fladnizensis	Coombs 81		81														DAO 01-01000560599
http://media.canadensys.net/mt-specimens/large/MT00286032.jpg	Angiosperms	Dicots	Brassicaceae	Draba fladnizensis	Dansereau 500630-1752A [pro parte, plants 2]	yes	500630-1752A [pro parte, plants 2]																									MT00286032
http://media.canadensys.net/mt-specimens/large/MT00286064.jpg	Angiosperms	Dicots	Brassicaceae	Draba fladnizensis	Dansereau 500630-1753 [pro parte, plants 1]	yes	500630-1753 [pro parte, plants 1]																									MT00286064
http://media.canadensys.net/mt-specimens/large/MT00286056.jpg	Angiosperms	Dicots	Brassicaceae	Draba fladnizensis	Dansereau 500710-0155 [pro parte, plants 1]	yes	500710-0155 [pro parte, plants 1]																									MT00286056
http://media.canadensys.net/mt-specimens/large/MT00286062.jpg	Angiosperms	Dicots	Brassicaceae	Draba fladnizensis	Dansereau 500723-0355-56 [pro parte, plants 2]	yes	500723-0355-56 [pro parte, plants 2]																									MT00286062
	Angiosperms	Dicots	Brassicaceae	Draba fladnizensis	Elven 3484/99		3484/99																													O V549111
https://www.gbif.org/occurrence/4596291058	Angiosperms	Dicots	Brassicaceae	Draba fladnizensis	Gillespie et al. 11663b		11663b									CAN 10116451
	Angiosperms	Dicots	Brassicaceae	Draba fladnizensis	Hainault 4030 [pro parte]	yes	4030																													O V549112			QK18301663
	Angiosperms	Dicots	Brassicaceae	Draba fladnizensis	Parmelee & Seaborn 3854		3854														DAO 01-01000560597
https://www.gbif.org/occurrence/1804477299	Angiosperms	Dicots	Brassicaceae	Draba fladnizensis	Wynne-Edwards 8838		8838									CAN 10054953
https://www.gbif.org/occurrence/1804427859	Angiosperms	Dicots	Brassicaceae	Draba fladnizensis	Wynne-Edwards 9093		9093									CAN 10054950
http://media.canadensys.net/mt-specimens/large/MT00286135.jpg	Angiosperms	Dicots	Brassicaceae	Draba glabella	Dansereau 500710-0156		500710-0156																									MT00286135
	Angiosperms	Dicots	Brassicaceae	Draba glabella	Parmelee & Seaborn 3967		3967														DAO 01-01000560702
	Angiosperms	Dicots	Brassicaceae	Draba glabella	Parmelee & Seaborn 3995		3995														DAO 01-01000560703
https://www.gbif.org/occurrence/1804441281	Angiosperms	Dicots	Brassicaceae	Draba glabella	Wynne-Edwards 8880		8880									CAN 10054901
https://www.gbif.org/occurrence/1804463249	Angiosperms	Dicots	Brassicaceae	Draba glabella	Wynne-Edwards 9091		9091									CAN 10054846
	Angiosperms	Dicots	Brassicaceae	Draba lactea	Dansereau 500625-0354		500625-0354														DAO 01-01000587107, DAO 01-01000568387											MT00198424
http://media.canadensys.net/mt-specimens/large/MT00286022.jpg	Angiosperms	Dicots	Brassicaceae	Draba lactea	Dansereau 500628-6091 [pro parte, plants 1]	yes	500628-6091 [pro parte, plants 1]																									MT00286022
http://media.canadensys.net/mt-specimens/large/MT00286066.jpg	Angiosperms	Dicots	Brassicaceae	Draba lactea	Dansereau 500630-1753 [pro parte, plants 2]	yes	500630-1753 [pro parte, plants 2]																									MT00286066
http://media.canadensys.net/mt-specimens/large/MT00286067.jpg	Angiosperms	Dicots	Brassicaceae	Draba lactea	Dansereau 500701-1055		500701-1055																									MT00286067
http://media.canadensys.net/mt-specimens/large/MT00286029.jpg	Angiosperms	Dicots	Brassicaceae	Draba lactea	Dansereau 500705-0268 [pro parte, plants 2]	yes	500705-0268 [pro parte, plants 2]																									MT00286029
http://media.canadensys.net/mt-specimens/large/MT00286079.jpg	Angiosperms	Dicots	Brassicaceae	Draba lactea	Dansereau 500705-0269		500705-0269																									MT00286079
http://media.canadensys.net/mt-specimens/large/MT00286058.jpg	Angiosperms	Dicots	Brassicaceae	Draba lactea	Dansereau 500710-0155 [pro parte, plants 2]	yes	500710-0155 [pro parte, plants 2]																									MT00286058
http://media.canadensys.net/mt-specimens/large/MT00286074.jpg	Angiosperms	Dicots	Brassicaceae	Draba lactea	Dansereau 500710-0262A		500710-0262A																									MT00286074
http://media.canadensys.net/mt-specimens/large/MT00286075.jpg	Angiosperms	Dicots	Brassicaceae	Draba lactea	Dansereau 500716-0570		500716-0570																									MT00286075
	Angiosperms	Dicots	Brassicaceae	Draba lactea	Dansereau 500716-0862B		500716-0862B														DAO 01-01000587039
http://media.canadensys.net/mt-specimens/large/MT00286060.jpg	Angiosperms	Dicots	Brassicaceae	Draba lactea	Dansereau 500723-0355-56 [pro parte, plants 1]	yes	500723-0355-56 [pro parte, plants 1]																									MT00286060
http://media.canadensys.net/mt-specimens/large/MT00286077.jpg	Angiosperms	Dicots	Brassicaceae	Draba lactea	Dansereau 500725-0162		500725-0162																									MT00286077
http://media.canadensys.net/mt-specimens/large/MT00286080.jpg	Angiosperms	Dicots	Brassicaceae	Draba lactea	Dansereau 500822-0352		500822-0352																									MT00286080
	Angiosperms	Dicots	Brassicaceae	Draba lactea	Dare et al. 90		90									CAN 10092158
https://www.gbif.org/occurrence/2859098893	Angiosperms	Dicots	Brassicaceae	Draba lactea	Dutilly 1461		1461											CM417370
https://www.gbif.org/occurrence/1804384153	Angiosperms	Dicots	Brassicaceae	Draba lactea	Elven 3479/99		3479/99		ALA V131950							CAN 10056819																				O V549192
	Angiosperms	Dicots	Brassicaceae	Draba lactea	Elven 3509/99		3509/99																													O V549193
	Angiosperms	Dicots	Brassicaceae	Draba lactea	Elven 3524/99		3524/99																													O V549194
	Angiosperms	Dicots	Brassicaceae	Draba lactea	Forbes 107		107														DAO 01-01000587098
	Angiosperms	Dicots	Brassicaceae	Draba lactea	Forbes 111		111														DAO 01-01000568382
	Angiosperms	Dicots	Brassicaceae	Draba lactea	Forbes 14		14														DAO 01-01000587050
	Angiosperms	Dicots	Brassicaceae	Draba lactea	Forbes 63		63														DAO 01-01000568394
	Angiosperms	Dicots	Brassicaceae	Draba lactea	Forbes 93		93														DAO 01-01000568396
https://www.gbif.org/occurrence/4596277391	Angiosperms	Dicots	Brassicaceae	Draba lactea	Gillespie et al. 11480		11480									CAN 10116423	chars															MT		npsp
https://www.gbif.org/occurrence/4596283571	Angiosperms	Dicots	Brassicaceae	Draba lactea	Gillespie et al. 11639		11639									CAN 10114999															MO
https://www.gbif.org/occurrence/4596277278	Angiosperms	Dicots	Brassicaceae	Draba lactea	Gillespie et al. 11640		11640									CAN 10116418
https://www.gbif.org/occurrence/4596280827	Angiosperms	Dicots	Brassicaceae	Draba lactea	Gillespie et al. 11641		11641			ALTA						CAN 10115000															MO	MT
https://www.gbif.org/occurrence/4596277769	Angiosperms	Dicots	Brassicaceae	Draba lactea	Gillespie et al. 11661		11661									CAN 10116419
https://www.gbif.org/occurrence/4596281806	Angiosperms	Dicots	Brassicaceae	Draba lactea	Gillespie et al. 11696		11696									CAN 10116417
https://www.gbif.org/occurrence/4596280264	Angiosperms	Dicots	Brassicaceae	Draba lactea	Gillespie et al. 11697		11697									CAN 10116416
https://www.gbif.org/occurrence/4596289073	Angiosperms	Dicots	Brassicaceae	Draba lactea	Gillespie et al. 11698		11698									CAN 10116407															MO
https://www.gbif.org/occurrence/4596285766	Angiosperms	Dicots	Brassicaceae	Draba lactea	Gillespie et al. 11706		11706		ALA							CAN 10116408	chars															MT		npsp				QFA
https://www.gbif.org/occurrence/4596285991	Angiosperms	Dicots	Brassicaceae	Draba lactea	Gillespie et al. 11733		11733									CAN 10116409															MO
https://www.gbif.org/occurrence/4596291107	Angiosperms	Dicots	Brassicaceae	Draba lactea	Gillespie et al. 11740		11740									CAN 10116414
https://www.gbif.org/occurrence/4596288675	Angiosperms	Dicots	Brassicaceae	Draba lactea	Gillespie et al. 11843		11843									CAN 10116413
https://www.gbif.org/occurrence/4596285213	Angiosperms	Dicots	Brassicaceae	Draba lactea	Gillespie et al. 11855		11855									CAN 10116412
https://www.gbif.org/occurrence/4596280487	Angiosperms	Dicots	Brassicaceae	Draba lactea	Gillespie et al. 12057		12057									CAN 10116420
https://www.gbif.org/occurrence/4596281186	Angiosperms	Dicots	Brassicaceae	Draba lactea	Gillespie et al. 12059		12059									CAN 10116421
https://www.gbif.org/occurrence/4596290779	Angiosperms	Dicots	Brassicaceae	Draba lactea	Gillespie et al. 12152		12152		ALA							CAN 10116410																MT
https://www.gbif.org/occurrence/4596276860	Angiosperms	Dicots	Brassicaceae	Draba lactea	Gillespie et al. 12365		12365									CAN 10116411															MO
https://www.gbif.org/occurrence/4596279380	Angiosperms	Dicots	Brassicaceae	Draba lactea	Gillespie et al. 12389		12389									CAN 10116415
https://www.gbif.org/occurrence/4596285340	Angiosperms	Dicots	Brassicaceae	Draba lactea	Gillespie et al. 12400		12400									CAN 10116422
	Angiosperms	Dicots	Brassicaceae	Draba lactea	Hainault 3668		3668																																QK18299769
	Angiosperms	Dicots	Brassicaceae	Draba lactea	Hainault 3713		3713																																QK18299768
	Angiosperms	Dicots	Brassicaceae	Draba lactea	Hainault 3794		3764																																QK18299771
	Angiosperms	Dicots	Brassicaceae	Draba lactea	Hainault 3807		3807																																QK18299770
	Angiosperms	Dicots	Brassicaceae	Draba lactea	Hainault 3825		3825																																QK18299772
	Angiosperms	Dicots	Brassicaceae	Draba lactea	Hainault 3837		3837																																QK18299766
https://www.gbif.org/occurrence/1804536442	Angiosperms	Dicots	Brassicaceae	Draba lactea	Hainault 3949		3949									CAN 10056549					DAO 01-01000568467															O V549178			QK18299767
https://www.gbif.org/occurrence/1804496964	Angiosperms	Dicots	Brassicaceae	Draba lactea	Hainault 4030 [pro parte]	yes	4030									CAN 10056550					DAO 01-01000587042
	Angiosperms	Dicots	Brassicaceae	Draba lactea	Martin 65		65														DAO 01-01000587101																			RBCM V135200
	Angiosperms	Dicots	Brassicaceae	Draba lactea	Oswald 362		362																																QK18266407
	Angiosperms	Dicots	Brassicaceae	Draba lactea	Parmelee & Seaborn 3786		3786														DAO 01-01000568407, DAO 01-01000568449
	Angiosperms	Dicots	Brassicaceae	Draba lactea	Parmelee & Seaborn 3802		3802														DAO 01-0100568383
	Angiosperms	Dicots	Brassicaceae	Draba lactea	Parmelee & Seaborn 3881		3881														DAO 01-01000568390
	Angiosperms	Dicots	Brassicaceae	Draba lactea	Parmelee & Seaborn 3919		3919														DAO 01-01000568391
	Angiosperms	Dicots	Brassicaceae	Draba lactea	Parmelee & Seaborn 3922		3922														DAO 01-01000587112
	Angiosperms	Dicots	Brassicaceae	Draba lactea	Parmelee & Seaborn 3944		3944														DAO 01-01000568388
	Angiosperms	Dicots	Brassicaceae	Draba lactea	Parmelee & Seaborn 3969		3969														DAO 01-01000587038
	Angiosperms	Dicots	Brassicaceae	Draba lactea	Parmelee & Seaborn 3970		3970														DAO 01-01000568389
https://www.gbif.org/occurrence/2573519171	Angiosperms	Dicots	Brassicaceae	Draba lactea	Philpot et al. s.n.		s.n.													COLO 01958693
https://www.gbif.org/occurrence/2573491772	Angiosperms	Dicots	Brassicaceae	Draba lactea	Philpot et al. s.n.		s.n.													COLO 01958701
https://www.gbif.org/occurrence/2573521209	Angiosperms	Dicots	Brassicaceae	Draba lactea	Philpot et al. s.n. [pro parte, plants A]	yes	s.n.													COLO 01958651
http://sweetgum.nybg.org/science/vh/specimen_details.php?irn=3469773	Angiosperms	Dicots	Brassicaceae	Draba lactea	Platt 480B		480B																												NY 3185215
https://www.gbif.org/occurrence/4596281256	Angiosperms	Dicots	Brassicaceae	Draba lactea	Raynolds & Bültmann MKR-2022-39		MKR-2022-39									CAN 10169255
https://www.gbif.org/occurrence/2573489806	Angiosperms	Dicots	Brassicaceae	Draba lactea	Richardson & Webber 26b		26b													COLO 01958842																			QK18299773
https://www.gbif.org/occurrence/1804411960	Angiosperms	Dicots	Brassicaceae	Draba lactea	Richardson & Webber 55		55									CAN 10056554				COLO 01958859																			QK18299774
https://www.gbif.org/occurrence/1804410767	Angiosperms	Dicots	Brassicaceae	Draba lactea	Smith VP-93-61		VP-93-61									CAN 10056536
https://www.gbif.org/occurrence/2573520969	Angiosperms	Dicots	Brassicaceae	Draba lactea	Webber 1131		1131													COLO 01958669
https://www.gbif.org/occurrence/1804544560	Angiosperms	Dicots	Brassicaceae	Draba lactea	Webber 1206		1206									CAN 10056552				COLO 01958867																			QK18299775
https://www.gbif.org/occurrence/1804594357	Angiosperms	Dicots	Brassicaceae	Draba lactea	Wynne-Edwards 8812		8812									CAN 10056838
https://www.gbif.org/occurrence/1804561029	Angiosperms	Dicots	Brassicaceae	Draba lactea	Wynne-Edwards 8818		8818									CAN 10056792
https://www.gbif.org/occurrence/1804560739	Angiosperms	Dicots	Brassicaceae	Draba lactea	Wynne-Edwards 8823-A		8823-A									CAN 10056544
https://www.gbif.org/occurrence/1804575653	Angiosperms	Dicots	Brassicaceae	Draba lactea	Wynne-Edwards 8858		8858									CAN 10056543
https://www.gbif.org/occurrence/1804501692	Angiosperms	Dicots	Brassicaceae	Draba lactea	Wynne-Edwards 8879		8879									CAN 10056547
https://www.gbif.org/occurrence/1804563741	Angiosperms	Dicots	Brassicaceae	Draba lactea	Wynne-Edwards 8879-A		8879-A									CAN 10056546
https://www.gbif.org/occurrence/1804439485	Angiosperms	Dicots	Brassicaceae	Draba lactea	Wynne-Edwards 8881		8881									CAN 10053746
https://www.gbif.org/occurrence/4596277896	Angiosperms	Dicots	Brassicaceae	Draba micropetala	Gillespie et al. 12208		12208									CAN 10116448
https://www.gbif.org/occurrence/2512768171	Angiosperms	Dicots	Brassicaceae	Draba nivalis	Bartlett 220		220																																								US 03751814
	Angiosperms	Dicots	Brassicaceae	Draba nivalis	Coombs 80		80														DAO 01-01000568805
	Angiosperms	Dicots	Brassicaceae	Draba nivalis	Dansereau 500628-3257 [pro parte]	yes	500628-3257														DAO 01-01000568834
http://media.canadensys.net/mt-specimens/large/MT00286023.jpg	Angiosperms	Dicots	Brassicaceae	Draba nivalis	Dansereau 500628-6091 [pro parte, plants 2]	yes	500628-6091 [pro parte, plants 2]																									MT00286023
http://media.canadensys.net/mt-specimens/large/MT00286031.jpg	Angiosperms	Dicots	Brassicaceae	Draba nivalis	Dansereau 500630-1752A [pro parte, plants 1]	yes	500630-1752A [pro parte, plants 1]																									MT00286031
http://media.canadensys.net/mt-specimens/large/MT00286213.jpg	Angiosperms	Dicots	Brassicaceae	Draba nivalis	Dansereau 500709-0556		500709-0556																									MT00286213
http://media.canadensys.net/mt-specimens/large/MT00286211.jpg	Angiosperms	Dicots	Brassicaceae	Draba nivalis	Dansereau 500710-0262B		500710-0262B																									MT00286211
http://media.canadensys.net/mt-specimens/large/MT00286207.jpg	Angiosperms	Dicots	Brassicaceae	Draba nivalis	Dansereau 500716-0862A		500716-0862A																									MT00286207
http://media.canadensys.net/mt-specimens/large/MT00286063.jpg	Angiosperms	Dicots	Brassicaceae	Draba nivalis	Dansereau 500723-0355-56 [pro parte, plants 3]	yes	500723-0355-56 [pro parte, plants 3]																									MT00286063
http://media.canadensys.net/mt-specimens/large/MT00286209.jpg	Angiosperms	Dicots	Brassicaceae	Draba nivalis	Dansereau 500730-0952B		500730-0952B																									MT00286209
http://media.canadensys.net/mt-specimens/large/MT00286210.jpg	Angiosperms	Dicots	Brassicaceae	Draba nivalis	Dansereau 500731-0565		500731-0565																									MT00286210
http://media.canadensys.net/mt-specimens/large/MT00286208.jpg	Angiosperms	Dicots	Brassicaceae	Draba nivalis	Dansereau 500803-0480A		500803-0480A																									MT00286208
	Angiosperms	Dicots	Brassicaceae	Draba nivalis	Forbes 122		122														DAO 01-01000568833
	Angiosperms	Dicots	Brassicaceae	Draba nivalis	Forbes 56		56														DAO 01-01000568798
	Angiosperms	Dicots	Brassicaceae	Draba nivalis	Forbes 7		7														DAO 01-01000568837
https://www.gbif.org/occurrence/4596285633	Angiosperms	Dicots	Brassicaceae	Draba nivalis	Gillespie et al. 11530a		11530a									CAN 10116424
https://www.gbif.org/occurrence/4596281075	Angiosperms	Dicots	Brassicaceae	Draba nivalis	Gillespie et al. 11537		11537									CAN 10116429
https://www.gbif.org/occurrence/4596281325	Angiosperms	Dicots	Brassicaceae	Draba nivalis	Gillespie et al. 11593		11593									CAN 10116426
https://www.gbif.org/occurrence/4596288135	Angiosperms	Dicots	Brassicaceae	Draba nivalis	Gillespie et al. 11663a		11663a									CAN 10116431																		npsp
https://www.gbif.org/occurrence/4596281090	Angiosperms	Dicots	Brassicaceae	Draba nivalis	Gillespie et al. 11725		11725									CAN 10116427
https://www.gbif.org/occurrence/4596279354	Angiosperms	Dicots	Brassicaceae	Draba nivalis	Gillespie et al. 11840		11840									CAN 10116434
https://www.gbif.org/occurrence/4596293937	Angiosperms	Dicots	Brassicaceae	Draba nivalis	Gillespie et al. 12349		12349									CAN 10116425
https://www.gbif.org/occurrence/4596279888	Angiosperms	Dicots	Brassicaceae	Draba nivalis	Gillespie et al. 12366		12366									CAN 10116435
https://www.gbif.org/occurrence/4596285101	Angiosperms	Dicots	Brassicaceae	Draba nivalis	Gillespie et al. 12425		12425									CAN 10116432
https://www.gbif.org/occurrence/4596278972	Angiosperms	Dicots	Brassicaceae	Draba nivalis	Gillespie et al. 12430		12430									CAN 10116430
https://www.gbif.org/occurrence/1804533810	Angiosperms	Dicots	Brassicaceae	Draba nivalis	Hainault 3663		3663									CAN 10055317					DAO 01-01000568816															O V549235			QK18299637
https://www.gbif.org/occurrence/2428937199	Angiosperms	Dicots	Brassicaceae	Draba nivalis	Hainault 3679		3679									CAN 10055305																				O V549236			QK18299638
	Angiosperms	Dicots	Brassicaceae	Draba nivalis	Hainault 3748		3748														DAO 01-01000568817															O V549232			QK18299636
	Angiosperms	Dicots	Brassicaceae	Draba nivalis	Hainault 3751		3751																																QK18299635
	Angiosperms	Dicots	Brassicaceae	Draba nivalis	Hainault 3784		3784																																QK18266933
	Angiosperms	Dicots	Brassicaceae	Draba nivalis	Hainault 3787		3787																																QK18299645
	Angiosperms	Dicots	Brassicaceae	Draba nivalis	Hainault 3810		3810																																QK18299639
	Angiosperms	Dicots	Brassicaceae	Draba nivalis	Hainault 3887		3887																													O V549237			QK18299634
https://www.gbif.org/occurrence/1804436101	Angiosperms	Dicots	Brassicaceae	Draba nivalis	Hainault 3927		3927									CAN 10055312																				O V549238			QK18299646
https://www.gbif.org/occurrence/1804615478	Angiosperms	Dicots	Brassicaceae	Draba nivalis	Hainault 3960		3960									CAN 10055304					DAO 01-01000568818															O V549234			QK18299545
https://www.gbif.org/occurrence/1804508832	Angiosperms	Dicots	Brassicaceae	Draba nivalis	Hainault 4031		4031									CAN 10055300																				O V549233			QK18299647
https://www.gbif.org/occurrence/1804389694	Angiosperms	Dicots	Brassicaceae	Draba nivalis	Hainault 4073		4073									CAN 10055256					DAO 01-01000568819															O V549141			QK18301709
	Angiosperms	Dicots	Brassicaceae	Draba nivalis	Martin 63		63														DAO 01-01000568841
	Angiosperms	Dicots	Brassicaceae	Draba nivalis	Parmelee & Seaborn 3855		3855														DAO 01-01000568831
	Angiosperms	Dicots	Brassicaceae	Draba nivalis	Parmelee & Seaborn 3902		3902														DAO 01-01000568835
	Angiosperms	Dicots	Brassicaceae	Draba nivalis	Parmelee & Seaborn 3918		3918														DAO 01-01000568854
	Angiosperms	Dicots	Brassicaceae	Draba nivalis	Parmelee & Seaborn 3968		3968														DAO 01-01000568803
	Angiosperms	Dicots	Brassicaceae	Draba nivalis	Parmelee & Seaborn 3969		3969														DAO 01-01001147618
https://www.gbif.org/occurrence/2573491780	Angiosperms	Dicots	Brassicaceae	Draba nivalis	Philpot et al. s.n.		s.n.													COLO 01960426
https://www.gbif.org/occurrence/2573521209	Angiosperms	Dicots	Brassicaceae	Draba nivalis	Philpot et al. s.n. [pro parte, plants B]	yes	s.n.													COLO 01958651
https://www.gbif.org/occurrence/4596284671	Angiosperms	Dicots	Brassicaceae	Draba nivalis	Raynolds & Bültmann MKR-2022-38		MKR-2022-38									CAN 10169265
https://www.gbif.org/occurrence/2573521404	Angiosperms	Dicots	Brassicaceae	Draba nivalis	Webber 1306		1306													COLO 01960418
https://www.gbif.org/occurrence/1804477212	Angiosperms	Dicots	Brassicaceae	Draba nivalis	Wynne-Edwards 8839		8839									CAN 10055253
https://www.gbif.org/occurrence/1804568626	Angiosperms	Dicots	Brassicaceae	Draba nivalis	Wynne-Edwards 8876 [pro parte]	yes	8876 (pro parte)									CAN 10055302
https://www.gbif.org/occurrence/1804494186	Angiosperms	Dicots	Brassicaceae	Draba nivalis	Wynne-Edwards 8900		8900									CAN 10055303
https://www.gbif.org/occurrence/1804487938	Angiosperms	Dicots	Brassicaceae	Draba nivalis	Wynne-Edwards 9066		9066									CAN 10055252
http://media.canadensys.net/mt-specimens/large/MT00285841.jpg	Angiosperms	Dicots	Brassicaceae	Draba oblongata	Dansereau 500703-0698		500703-0698																									MT00285841
https://www.gbif.org/occurrence/4596282905	Angiosperms	Dicots	Brassicaceae	Draba subcapitata	Raynolds & Bültmann MKR-2022-41		MKR-2022-41									CAN 10169284
	Angiosperms	Dicots	Brassicaceae	Eutrema edwardsii	Forbes 113		113														DAO 01-01000524685
	Angiosperms	Dicots	Brassicaceae	Eutrema edwardsii	Forbes 40		40														DAO 01-01000524684
	Angiosperms	Dicots	Brassicaceae	Eutrema edwardsii	Forbes 64		64														DAO 01-01000524735
https://www.gbif.org/occurrence/4596284026	Angiosperms	Dicots	Brassicaceae	Eutrema edwardsii	Gillespie et al. 11677		11677									CAN 10116467
https://www.gbif.org/occurrence/4596288543	Angiosperms	Dicots	Brassicaceae	Eutrema edwardsii	Gillespie et al. 11710		11710									CAN 10116468	chars														MO	MT
https://www.gbif.org/occurrence/4596290581	Angiosperms	Dicots	Brassicaceae	Eutrema edwardsii	Gillespie et al. 11979		11979			ALTA						CAN 10116465																		npsp
https://www.gbif.org/occurrence/4596282999	Angiosperms	Dicots	Brassicaceae	Eutrema edwardsii	Gillespie et al. 12442		12442		ALA							CAN 10116466
	Angiosperms	Dicots	Brassicaceae	Eutrema edwardsii	Martin 60		60														DAO 01-01000524687
https://www.gbif.org/occurrence/1248703534	Angiosperms	Dicots	Brassicaceae	Eutrema edwardsii	Martin 64		64														DAO 01-01000524688																	QFA0615056
https://www.gbif.org/occurrence/2573519103	Angiosperms	Dicots	Brassicaceae	Eutrema edwardsii	Philpot et al. s.n.		s.n.													COLO 01965441
https://www.gbif.org/occurrence/1804458366	Angiosperms	Dicots	Brassicaceae	Eutrema edwardsii	Wynne-Edwards 8887		8887									CAN 10057857
http://media.canadensys.net/mt-specimens/large/MT00286119.jpg	Angiosperms	Dicots	Brassicaceae	Physaria arctica	Dansereau 500623-1051		500623-1051																									MT00286119
http://media.canadensys.net/mt-specimens/large/MT00286620.jpg	Angiosperms	Dicots	Brassicaceae	Physaria arctica	Dansereau 500623-1855		500623-1855																									MT00286620
http://media.canadensys.net/mt-specimens/large/MT00286118.jpg	Angiosperms	Dicots	Brassicaceae	Physaria arctica	Dansereau 500630-2058		500630-2058																									MT00286118
http://media.canadensys.net/mt-specimens/large/MT00286116.jpg	Angiosperms	Dicots	Brassicaceae	Physaria arctica	Dansereau 500708-0554		500708-0554																									MT00286116
http://media.canadensys.net/mt-specimens/large/MT00286117.jpg	Angiosperms	Dicots	Brassicaceae	Physaria arctica	Dansereau 500803-0475		500803-0475																									MT00286117
https://www.gbif.org/occurrence/4596284001	Angiosperms	Dicots	Brassicaceae	Physaria arctica	Gillespie et al. 11691		11691									CAN 10116469
https://www.gbif.org/occurrence/4596284669	Angiosperms	Dicots	Brassicaceae	Physaria arctica	Gillespie et al. 11732		11732									CAN 10116470																		npsp
https://www.gbif.org/occurrence/4596278810	Angiosperms	Dicots	Brassicaceae	Physaria arctica	Gillespie et al. 11918		11918									CAN 10116471																MT
https://www.gbif.org/occurrence/1804494864	Angiosperms	Dicots	Brassicaceae	Physaria arctica	Hainault 3695		3695									CAN 10055521					DAO 01-01000558173															O V549413			QK18298713
https://www.gbif.org/occurrence/1804497933	Angiosperms	Dicots	Brassicaceae	Physaria arctica	Wynne-Edwards 8806		8806									CAN 10055541
https://www.gbif.org/occurrence/1804420278	Angiosperms	Dicots	Brassicaceae	Physaria arctica	Wynne-Edwards 8824		8824									CAN 10055469
https://www.gbif.org/occurrence/1804570606	Angiosperms	Dicots	Brassicaceae	Physaria arctica	Wynne-Edwards 8886		8886									CAN 10055462
http://n2t.net/ark:/65665/m343edb13a-4035-48c0-86f2-02e5cd2a4e49	Angiosperms	Dicots	Campanulaceae	Melanocalyx uniflora	Bartlett 236		236																																								US 00935646
http://media.canadensys.net/mt-specimens/large/MT00285498.jpg	Angiosperms	Dicots	Campanulaceae	Melanocalyx uniflora	Dansereau 500726-0763		500726-0763																									MT00285498
http://media.canadensys.net/mt-specimens/large/MT00286868.jpg	Angiosperms	Dicots	Campanulaceae	Melanocalyx uniflora	Dansereau 500731-0455		500731-0455																									MT00286868
https://www.gbif.org/occurrence/1804506911	Angiosperms	Dicots	Campanulaceae	Melanocalyx uniflora	Elven 3482/99		3482/99									CAN 10082083																				O V556157
https://www.gbif.org/occurrence/1146336451	Angiosperms	Dicots	Campanulaceae	Melanocalyx uniflora	Elven 3572/99		3572/99		ALA V131954
https://www.gbif.org/occurrence/4596289579	Angiosperms	Dicots	Campanulaceae	Melanocalyx uniflora	Gillespie et al. 11536		11536									CAN 10116472
https://www.gbif.org/occurrence/4596280175	Angiosperms	Dicots	Campanulaceae	Melanocalyx uniflora	Gillespie et al. 11650		11650									CAN 10116473																MT
https://www.gbif.org/occurrence/4596287948	Angiosperms	Dicots	Campanulaceae	Melanocalyx uniflora	Gillespie et al. 11852		11852									CAN 10116474
https://www.gbif.org/occurrence/4596289787	Angiosperms	Dicots	Campanulaceae	Melanocalyx uniflora	Gillespie et al. 12340		12340									CAN 10116475																		npsp
	Angiosperms	Dicots	Campanulaceae	Melanocalyx uniflora	Hainault 3738		3738														DAO 01-01431600															O V556173			QK 59615
	Angiosperms	Dicots	Campanulaceae	Melanocalyx uniflora	Hainault 3849		3849																																QK 59659
https://www.gbif.org/occurrence/1804375640	Angiosperms	Dicots	Campanulaceae	Melanocalyx uniflora	Hainault 3956		3956									CAN 10082061					DAO 01-01431599															O V556174			QK 59788
	Angiosperms	Dicots	Campanulaceae	Melanocalyx uniflora	Martin 18		18														DAO 01-01431612
	Angiosperms	Dicots	Campanulaceae	Melanocalyx uniflora	Parmelee & Seaborn 3856		3856														DAO 01-01431611
	Angiosperms	Dicots	Campanulaceae	Melanocalyx uniflora	Parmelee & Seaborn 3966		3966														DAO 01-01431605
https://www.gbif.org/occurrence/2573494998	Angiosperms	Dicots	Campanulaceae	Melanocalyx uniflora	Philpot et al. s.n.		s.n.													COLO 01997469
https://www.gbif.org/occurrence/2573491009	Angiosperms	Dicots	Campanulaceae	Melanocalyx uniflora	Philpot et al. s.n.		s.n.													COLO 01997501
https://www.gbif.org/occurrence/2573485978	Angiosperms	Dicots	Campanulaceae	Melanocalyx uniflora	Ryder s.n.		s.n.													COLO 01997550
https://www.gbif.org/occurrence/1804591177	Angiosperms	Dicots	Campanulaceae	Melanocalyx uniflora	Smith VP-68-61		VP-68-61									CAN 10082080
https://www.gbif.org/occurrence/1988204116	Angiosperms	Dicots	Campanulaceae	Melanocalyx uniflora	Stock s.n.		s.n.																																							UBC V162137
https://www.gbif.org/occurrence/1804438568	Angiosperms	Dicots	Campanulaceae	Melanocalyx uniflora	Webber 1223		1223									CAN 10082069				COLO 01997493																			QK 71155
https://www.gbif.org/occurrence/1804555757	Angiosperms	Dicots	Campanulaceae	Melanocalyx uniflora	Wynne-Edwards 8974		8974									CAN 10082076
https://www.gbif.org/occurrence/1804383285	Angiosperms	Dicots	Campanulaceae	Melanocalyx uniflora	Wynne-Edwards 8996		8996									CAN 10082077
https://www.gbif.org/occurrence/1804502027	Angiosperms	Dicots	Campanulaceae	Melanocalyx uniflora	Wynne-Edwards 9011		9011									CAN 10082082
https://www.gbif.org/occurrence/4596285044	Angiosperms	Dicots	Caryophyllaceae	Arenaria humifusa	Gillespie et al. 11632		11632									CAN 10116651
https://www.gbif.org/occurrence/4596293361	Angiosperms	Dicots	Caryophyllaceae	Arenaria humifusa	Gillespie et al. 12410		12410									CAN 10116652																		npsp
http://media.canadensys.net/mt-specimens/large/MT00286138.jpg	Angiosperms	Dicots	Caryophyllaceae	Cerastium alpinum subsp. alpinum	Bartlett 249		249																									MT00286138															US 03600887
http://media.canadensys.net/mt-specimens/large/MT00286137.jpg	Angiosperms	Dicots	Caryophyllaceae	Cerastium alpinum subsp. alpinum	Dansereau 500628-3256		500628-3256																									MT00286137
http://media.canadensys.net/mt-specimens/large/MT00286136.jpg	Angiosperms	Dicots	Caryophyllaceae	Cerastium alpinum subsp. alpinum	Dansereau 500630-1762		500630-1762																									MT00286136
https://www.gbif.org/occurrence/4596280176	Angiosperms	Dicots	Caryophyllaceae	Cerastium alpinum subsp. alpinum	Dare 2		2									CAN 10092201
https://www.gbif.org/occurrence/4596280005	Angiosperms	Dicots	Caryophyllaceae	Cerastium alpinum subsp. alpinum	Dare 39		39									CAN 10092208
	Angiosperms	Dicots	Caryophyllaceae	Cerastium alpinum subsp. alpinum	Forbes 124		124														DAO 01-01667495
https://www.gbif.org/occurrence/4596286870	Angiosperms	Dicots	Caryophyllaceae	Cerastium alpinum subsp. alpinum	Gillespie et al. 11626		11626									CAN 10116645
https://www.gbif.org/occurrence/4596284213	Angiosperms	Dicots	Caryophyllaceae	Cerastium alpinum subsp. alpinum	Gillespie et al. 12465		12465									CAN 10116644
https://www.gbif.org/occurrence/1804423419	Angiosperms	Dicots	Caryophyllaceae	Cerastium alpinum subsp. alpinum	Wynne-Edwards 8857 [pro parte, plants b]	yes	8857									CAN 10045808
https://www.gbif.org/occurrence/1804401362	Angiosperms	Dicots	Caryophyllaceae	Cerastium alpinum subsp. alpinum	Wynne-Edwards 9090		9090									CAN 10018144
	Angiosperms	Dicots	Caryophyllaceae	Cerastium arcticum	Coombs 82		82														DAO 01-01667643
https://www.gbif.org/occurrence/1804573665	Angiosperms	Dicots	Caryophyllaceae	Cerastium arcticum	Dutilly 1459		1459									CAN 10018333
https://www.gbif.org/occurrence/1804518794	Angiosperms	Dicots	Caryophyllaceae	Cerastium arcticum	Dutilly 1462		1462									CAN 10045807					DAO 01-01667497
https://www.gbif.org/occurrence/1804546581	Angiosperms	Dicots	Caryophyllaceae	Cerastium arcticum	Elven 3442/99		3442/99		ALA V132406							CAN 10018170																				O V548130
https://www.gbif.org/occurrence/1804473659	Angiosperms	Dicots	Caryophyllaceae	Cerastium arcticum	Elven 3444/99		3444/99		ALA V132409							CAN 10045902
	Angiosperms	Dicots	Caryophyllaceae	Cerastium arcticum	Forbes 12		12														DAO 01-01667503
	Angiosperms	Dicots	Caryophyllaceae	Cerastium arcticum	Forbes 49		49														DAO 01-01667504
https://www.gbif.org/occurrence/4596293555	Angiosperms	Dicots	Caryophyllaceae	Cerastium arcticum	Gillespie et al. 11511		11511									CAN 10116647
https://www.gbif.org/occurrence/4596290530	Angiosperms	Dicots	Caryophyllaceae	Cerastium arcticum	Gillespie et al. 11520		11520									CAN 10116642
https://www.gbif.org/occurrence/4596282502	Angiosperms	Dicots	Caryophyllaceae	Cerastium arcticum	Gillespie et al. 11526		11526									CAN 10116646																						QFA
https://www.gbif.org/occurrence/4596281226	Angiosperms	Dicots	Caryophyllaceae	Cerastium arcticum	Gillespie et al. 11576		11576			ALTA						CAN 10116641																MT
https://www.gbif.org/occurrence/4596281440	Angiosperms	Dicots	Caryophyllaceae	Cerastium arcticum	Gillespie et al. 11702		11702		ALA							CAN 10116639	chars														MO																US
https://www.gbif.org/occurrence/4596285803	Angiosperms	Dicots	Caryophyllaceae	Cerastium arcticum	Gillespie et al. 11862		11862									CAN 10116633																MT
https://www.gbif.org/occurrence/4596285242	Angiosperms	Dicots	Caryophyllaceae	Cerastium arcticum	Gillespie et al. 11900		11900									CAN 10116638																			NY											UBC
https://www.gbif.org/occurrence/4596286072	Angiosperms	Dicots	Caryophyllaceae	Cerastium arcticum	Gillespie et al. 11984		11984									CAN 10116640	chars														MO							QFA
https://www.gbif.org/occurrence/4596281294	Angiosperms	Dicots	Caryophyllaceae	Cerastium arcticum	Gillespie et al. 11990		11990									CAN 10116634																		npsp
https://www.gbif.org/occurrence/4596293919	Angiosperms	Dicots	Caryophyllaceae	Cerastium arcticum	Gillespie et al. 12049		12049									CAN 10116643
https://www.gbif.org/occurrence/4596291627	Angiosperms	Dicots	Caryophyllaceae	Cerastium arcticum	Gillespie et al. 12177		12177			ALTA						CAN 10116649																MT
https://www.gbif.org/occurrence/4596284024	Angiosperms	Dicots	Caryophyllaceae	Cerastium arcticum	Gillespie et al. 12210		12210		ALA							CAN 10116650																															US
https://www.gbif.org/occurrence/4596287187	Angiosperms	Dicots	Caryophyllaceae	Cerastium arcticum	Gillespie et al. 12363		12363		ALA							CAN 10116635																						QFA
https://www.gbif.org/occurrence/4596283837	Angiosperms	Dicots	Caryophyllaceae	Cerastium arcticum	Gillespie et al. 12368		12368									CAN 10116636																MT
https://www.gbif.org/occurrence/4596278226	Angiosperms	Dicots	Caryophyllaceae	Cerastium arcticum	Gillespie et al. 12381		12381									CAN 10116637																MT
https://www.gbif.org/occurrence/4596286562	Angiosperms	Dicots	Caryophyllaceae	Cerastium arcticum	Gillespie et al. 12390		12390		ALA	ALTA						CAN 10116648															MO			npsp
	Angiosperms	Dicots	Caryophyllaceae	Cerastium arcticum	Hainault 3632		3632																																QK 60122
https://www.gbif.org/occurrence/1804480152	Angiosperms	Dicots	Caryophyllaceae	Cerastium arcticum	Hainault 3662		3662									CAN 10045832					DAO 01-01667501																		QK 59700
https://www.gbif.org/occurrence/1804387204	Angiosperms	Dicots	Caryophyllaceae	Cerastium arcticum	Hainault 3792		3792									CAN 10045838					DAO 01-01667499																		QK 59641
	Angiosperms	Dicots	Caryophyllaceae	Cerastium arcticum	Hainault 3809		3809																																QK 59541
https://www.gbif.org/occurrence/1883449347	Angiosperms	Dicots	Caryophyllaceae	Cerastium arcticum	Hainault 3824		3824									CAN 10045843					DAO 525297																		QK 59677
https://www.gbif.org/occurrence/1804542788	Angiosperms	Dicots	Caryophyllaceae	Cerastium arcticum	Hainault 3866		3866									CAN 10045889					DAO 01-01667498																		QK 59767
https://www.gbif.org/occurrence/1804422792	Angiosperms	Dicots	Caryophyllaceae	Cerastium arcticum	Hainault 3930		3930									CAN 10045839					DAO 834854																		QK 59778
https://www.gbif.org/occurrence/1804596452	Angiosperms	Dicots	Caryophyllaceae	Cerastium arcticum	Hainault 4042		4042									CAN 10045841					DAO 01-01667500																		QK 59734
https://www.gbif.org/occurrence/1804572555	Angiosperms	Dicots	Caryophyllaceae	Cerastium arcticum	Hainault 4077		4077									CAN 10045840					DAO 838842																		QK 59818
	Angiosperms	Dicots	Caryophyllaceae	Cerastium arcticum	Martin 6		6														DAO 525285
	Angiosperms	Dicots	Caryophyllaceae	Cerastium arcticum	Oswald 354		354																																QK 135591
	Angiosperms	Dicots	Caryophyllaceae	Cerastium arcticum	Oughton s.n.		s.n.																																					TRT00042380
	Angiosperms	Dicots	Caryophyllaceae	Cerastium arcticum	Parmelee & Seaborn 3824		3824														DAO 525297
	Angiosperms	Dicots	Caryophyllaceae	Cerastium arcticum	Parmelee & Seaborn 3871		3871														DAO 01-01667496
	Angiosperms	Dicots	Caryophyllaceae	Cerastium arcticum	Parmelee & Seaborn 3949		3949														DAO 01-01667502
http://sweetgum.nybg.org/science/vh/specimen_details.php?irn=3441551	Angiosperms	Dicots	Caryophyllaceae	Cerastium arcticum	Platt 480		480																												NY 3160982
https://www.gbif.org/occurrence/1804587516	Angiosperms	Dicots	Caryophyllaceae	Cerastium arcticum	Polunin 618		618									CAN 10045814
https://www.gbif.org/occurrence/4596277298	Angiosperms	Dicots	Caryophyllaceae	Cerastium arcticum	Raynolds & Bültmann MKR-2022-54		MKR-2022-54									CAN 10169278
https://www.gbif.org/occurrence/1804441546	Angiosperms	Dicots	Caryophyllaceae	Cerastium arcticum	Richardson & Webber 7		7									CAN 10045837				COLO 01851468																			QK 71098
https://www.gbif.org/occurrence/2573450103	Angiosperms	Dicots	Caryophyllaceae	Cerastium arcticum	Ryder s.n.		s.n.													COLO 01851393
https://www.gbif.org/occurrence/2573450362	Angiosperms	Dicots	Caryophyllaceae	Cerastium arcticum	Ryder s.n.		s.n.													COLO 01851401
https://www.gbif.org/occurrence/1804504772	Angiosperms	Dicots	Caryophyllaceae	Cerastium arcticum	Smith VP-25-61		VP-25-61									CAN 10046016
https://www.gbif.org/occurrence/3014656355	Angiosperms	Dicots	Caryophyllaceae	Cerastium arcticum	Taylor s.n.		s.n.																					MEL 2490490
https://www.gbif.org/occurrence/2573449625	Angiosperms	Dicots	Caryophyllaceae	Cerastium arcticum	Webber 1222		1222													COLO 01851427
https://www.gbif.org/occurrence/1804489721	Angiosperms	Dicots	Caryophyllaceae	Cerastium arcticum	Webber 1298a		1298a									CAN 10045836				COLO 01851419																			QK 71099
https://www.gbif.org/occurrence/1804423419	Angiosperms	Dicots	Caryophyllaceae	Cerastium arcticum	Wynne-Edwards 8857 [pro parte, plants a]	yes	8857									CAN 10045808
https://www.gbif.org/occurrence/1804393398	Angiosperms	Dicots	Caryophyllaceae	Cherleria biflora	Elven 3443/99		3443/99									CAN 10046791
https://www.gbif.org/occurrence/1146337063	Angiosperms	Dicots	Caryophyllaceae	Cherleria biflora	Elven 3483/99		3483/99		ALA V132445
https://www.gbif.org/occurrence/2565967692	Angiosperms	Dicots	Caryophyllaceae	Cherleria biflora	Elven 3519/L1-4		3519/L1-4																													O V222269
	Angiosperms	Dicots	Caryophyllaceae	Cherleria biflora	Forbes 90b		90b														DAO 588793
	Angiosperms	Dicots	Caryophyllaceae	Cherleria biflora	Forbes 95		95														DAO 588796
https://www.gbif.org/occurrence/4596288657	Angiosperms	Dicots	Caryophyllaceae	Cherleria biflora	Gillespie et al. 12222		12222									CAN 10116551																MT		npsp
https://www.gbif.org/occurrence/1804592010	Angiosperms	Dicots	Caryophyllaceae	Cherleria biflora	Richardson & Webber 56		56									CAN 10046767
https://www.gbif.org/occurrence/1804495085	Angiosperms	Dicots	Caryophyllaceae	Cherleria biflora	Webber 1178		1178									CAN 10046765				COLO 01859651																			QK 71105
https://www.gbif.org/occurrence/2573451633	Angiosperms	Dicots	Caryophyllaceae	Honckenya peploides subsp. diffusa	Crompton et al. s.n.		s.n.													COLO 01859768
http://media.canadensys.net/mt-specimens/large/MT00285795.jpg	Angiosperms	Dicots	Caryophyllaceae	Honckenya peploides subsp. diffusa	Dansereau 500604-0251		500604-0251																									MT00285795
http://media.canadensys.net/mt-specimens/large/MT00285796.jpg	Angiosperms	Dicots	Caryophyllaceae	Honckenya peploides subsp. diffusa	Dansereau 500710-0468		500710-0468																									MT00285796
https://www.gbif.org/occurrence/4596290693	Angiosperms	Dicots	Caryophyllaceae	Honckenya peploides subsp. diffusa	Dare 53		53									CAN 10092184
https://www.gbif.org/occurrence/4596291264	Angiosperms	Dicots	Caryophyllaceae	Honckenya peploides subsp. diffusa	Gillespie et al. 11525		11525									CAN 10116505															MO
https://www.gbif.org/occurrence/4596293703	Angiosperms	Dicots	Caryophyllaceae	Honckenya peploides subsp. diffusa	Gillespie et al. 11723		11723			ALTA						CAN 10116512	chars															MT
https://www.gbif.org/occurrence/4596288973	Angiosperms	Dicots	Caryophyllaceae	Honckenya peploides subsp. diffusa	Gillespie et al. 11898		11898									CAN 10116506
https://www.gbif.org/occurrence/4596281139	Angiosperms	Dicots	Caryophyllaceae	Honckenya peploides subsp. diffusa	Gillespie et al. 11910		11910									CAN 10116507
https://www.gbif.org/occurrence/4596278778	Angiosperms	Dicots	Caryophyllaceae	Honckenya peploides subsp. diffusa	Gillespie et al. 11991		11991									CAN 10116508																MT
https://www.gbif.org/occurrence/4596291148	Angiosperms	Dicots	Caryophyllaceae	Honckenya peploides subsp. diffusa	Gillespie et al. 12047		12047									CAN 10116509
https://www.gbif.org/occurrence/4596279410	Angiosperms	Dicots	Caryophyllaceae	Honckenya peploides subsp. diffusa	Gillespie et al. 12180		12180									CAN 10116510																MT
https://www.gbif.org/occurrence/4596286608	Angiosperms	Dicots	Caryophyllaceae	Honckenya peploides subsp. diffusa	Gillespie et al. 12216		12216		ALA							CAN 10116511																		npsp				QFA									US
https://www.gbif.org/occurrence/4596289298	Angiosperms	Dicots	Caryophyllaceae	Honckenya peploides subsp. diffusa	Gillespie et al. 12456		12456									CAN 10116504
https://www.gbif.org/occurrence/1804364750	Angiosperms	Dicots	Caryophyllaceae	Honckenya peploides subsp. diffusa	Hainault 3637		3637									CAN 10046607																				O V548195			QK 59568
	Angiosperms	Dicots	Caryophyllaceae	Honckenya peploides subsp. diffusa	Martin 27		27														DAO 528143
	Angiosperms	Dicots	Caryophyllaceae	Honckenya peploides subsp. diffusa	Parmelee & Seaborn 3913		3913														DAO 528141
https://www.gbif.org/occurrence/1804541584	Angiosperms	Dicots	Caryophyllaceae	Honckenya peploides subsp. diffusa	Polunin 656		656									CAN 10046609
https://www.gbif.org/occurrence/1804387664	Angiosperms	Dicots	Caryophyllaceae	Honckenya peploides subsp. diffusa	Smith VP-46-61		VP-46-61									CAN 10046616
https://www.gbif.org/occurrence/1804481032	Angiosperms	Dicots	Caryophyllaceae	Honckenya peploides subsp. diffusa	Wynne-Edwards 8927		8927									CAN 10046617
http://media.canadensys.net/mt-specimens/large/MT00285835.jpg	Angiosperms	Dicots	Caryophyllaceae	Sabulina rubella	Dansereau 500701-1058		500701-1058																									MT00285835
http://media.canadensys.net/mt-specimens/large/MT00285833.jpg	Angiosperms	Dicots	Caryophyllaceae	Sabulina rubella	Dansereau 500709-0663		500709-0663																									MT00285833
http://media.canadensys.net/mt-specimens/large/MT00285834.jpg	Angiosperms	Dicots	Caryophyllaceae	Sabulina rubella	Dansereau 500723-0359		500723-0359																									MT00285834
http://media.canadensys.net/mt-specimens/large/MT00286978.jpg	Angiosperms	Dicots	Caryophyllaceae	Sabulina rubella	Dansereau 500731-0567		500731-0567																									MT00286978
https://www.gbif.org/occurrence/4596277043	Angiosperms	Dicots	Caryophyllaceae	Sabulina rubella	Gillespie et al. 11589		11589									CAN 10116677
https://www.gbif.org/occurrence/4596286382	Angiosperms	Dicots	Caryophyllaceae	Sabulina rubella	Gillespie et al. 11708		11708									CAN 10116678
https://www.gbif.org/occurrence/4596282281	Angiosperms	Dicots	Caryophyllaceae	Sabulina rubella	Gillespie et al. 11719		11719									CAN 10116676																		npsp
https://www.gbif.org/occurrence/4596290014	Angiosperms	Dicots	Caryophyllaceae	Sabulina rubella	Gillespie et al. 11727		11727									CAN 10116679
https://www.gbif.org/occurrence/4596287426	Angiosperms	Dicots	Caryophyllaceae	Sabulina rubella	Gillespie et al. 11885		11885									CAN 10116670
https://www.gbif.org/occurrence/4596287032	Angiosperms	Dicots	Caryophyllaceae	Sabulina rubella	Gillespie et al. 11955		11955									CAN 10116671
https://www.gbif.org/occurrence/4596285838	Angiosperms	Dicots	Caryophyllaceae	Sabulina rubella	Gillespie et al. 12444		12444									CAN 10116672																MT
	Angiosperms	Dicots	Caryophyllaceae	Sabulina rubella	Hainault 3646		3646																																QK 59533
	Angiosperms	Dicots	Caryophyllaceae	Sabulina rubella	Hainault 3664		3664														DAO 837438															O V548244			QK 59702
	Angiosperms	Dicots	Caryophyllaceae	Sabulina rubella	Hainault 3681		3681																																QK 59708
https://www.gbif.org/occurrence/1804601014	Angiosperms	Dicots	Caryophyllaceae	Sabulina rubella	Hainault 3745		3745									CAN 10044176					DAO 837439															O V548243			QK 59620
	Angiosperms	Dicots	Caryophyllaceae	Sabulina rubella	Hainault 3764		3764																																QK 59553
	Angiosperms	Dicots	Caryophyllaceae	Sabulina rubella	Hainault 3811		3811																																QK 59545
	Angiosperms	Dicots	Caryophyllaceae	Sabulina rubella	Hainault 4043		4043																																QK 59535
	Angiosperms	Dicots	Caryophyllaceae	Sabulina rubella	Parmelee & Seaborn 3873		3873														DAO 527876
	Angiosperms	Dicots	Caryophyllaceae	Sabulina rubella	Parmelee & Seaborn 3936		3936														DAO 527875
https://www.gbif.org/occurrence/4596278611	Angiosperms	Dicots	Caryophyllaceae	Sabulina rubella	Raynolds & Bültmann MKR-2022-40		MKR-2022-40									CAN 10169280
https://www.gbif.org/occurrence/1804500685	Angiosperms	Dicots	Caryophyllaceae	Sabulina rubella	Wynne-Edwards 8921		8921									CAN 10044182
https://www.gbif.org/occurrence/1804561689	Angiosperms	Dicots	Caryophyllaceae	Sabulina rubella	Wynne-Edwards 8944		8944									CAN 10044180
https://www.gbif.org/occurrence/1804599298	Angiosperms	Dicots	Caryophyllaceae	Sabulina rubella	Wynne-Edwards 8972		8972									CAN 10044181
https://www.gbif.org/occurrence/1804372051	Angiosperms	Dicots	Caryophyllaceae	Sabulina rubella	Wynne-Edwards 8981		8981									CAN 10044203
http://media.canadensys.net/mt-specimens/large/MT00286980.jpg	Angiosperms	Dicots	Caryophyllaceae	Sabulina stricta	Dansereau 500805-0482		500805-0482																									MT00286980
https://www.gbif.org/occurrence/4596284679	Angiosperms	Dicots	Caryophyllaceae	Sabulina stricta	Gillespie et al. 11676		11676									CAN 10116673
https://www.gbif.org/occurrence/4596290715	Angiosperms	Dicots	Caryophyllaceae	Sabulina stricta	Gillespie et al. 11699		11699									CAN 10116674																		npsp
https://www.gbif.org/occurrence/4596277848	Angiosperms	Dicots	Caryophyllaceae	Sabulina stricta	Gillespie et al. 11707		11707									CAN 10116675
https://www.gbif.org/occurrence/4596287760	Angiosperms	Dicots	Caryophyllaceae	Sabulina stricta	Gillespie et al. 12419a		12419a									CAN 10116680
https://www.gbif.org/occurrence/1804424983	Angiosperms	Dicots	Caryophyllaceae	Sabulina stricta	Wynne-Edwards 8956		8956									CAN 10044624
https://www.gbif.org/occurrence/1804426861	Angiosperms	Dicots	Caryophyllaceae	Sabulina stricta	Wynne-Edwards 8979		8979									CAN 10044647
https://www.gbif.org/occurrence/1804583813	Angiosperms	Dicots	Caryophyllaceae	Sabulina stricta	Wynne-Edwards 9029		9029									CAN 10044644
https://www.gbif.org/occurrence/1804521807	Angiosperms	Dicots	Caryophyllaceae	Sagina caespitosa	Elven 3508/99		3508/99		ALA V132304							CAN 10083240
https://www.gbif.org/occurrence/4596282562	Angiosperms	Dicots	Caryophyllaceae	Sagina caespitosa	Gillespie et al. 12371		12371									CAN 10121704																		npsp
	Angiosperms	Dicots	Caryophyllaceae	Sagina caespitosa	Hainault 3812		3812																																QK 59547
https://www.gbif.org/occurrence/1804427263	Angiosperms	Dicots	Caryophyllaceae	Sagina caespitosa	Hainault 3836		3836									CAN 10046904																							QK 59687
https://www.gbif.org/occurrence/1804402956	Angiosperms	Dicots	Caryophyllaceae	Sagina nivalis	Elven 3438/99		3438/99									CAN 10046883																				O V548318
	Angiosperms	Dicots	Caryophyllaceae	Sagina nivalis	Elven 3507/99		3507/99																													O V548319
https://www.gbif.org/occurrence/1146337048	Angiosperms	Dicots	Caryophyllaceae	Sagina nivalis	Elven 3523/99		3523/99		ALA V132305
	Angiosperms	Dicots	Caryophyllaceae	Sagina nivalis	Forbes 90a		90a														DAO 588792
https://www.gbif.org/occurrence/4596288643	Angiosperms	Dicots	Caryophyllaceae	Sagina nivalis	Gillespie et al. 11494		11494									CAN 10121705
https://www.gbif.org/occurrence/4596281879	Angiosperms	Dicots	Caryophyllaceae	Sagina nivalis	Gillespie et al. 11726		11726									CAN 10121706																		npsp
https://www.gbif.org/occurrence/4596276339	Angiosperms	Dicots	Caryophyllaceae	Sagina nivalis	Gillespie et al. 11884		11884									CAN 10121707
https://www.gbif.org/occurrence/4596277448	Angiosperms	Dicots	Caryophyllaceae	Sagina nivalis	Gillespie et al. 12046		12046									CAN 10114756
https://www.gbif.org/occurrence/4596276480	Angiosperms	Dicots	Caryophyllaceae	Sagina nivalis	Gillespie et al. 12178		12178									CAN 10121708																MT
https://www.gbif.org/occurrence/4596282207	Angiosperms	Dicots	Caryophyllaceae	Sagina nivalis	Gillespie et al. 12198		12198		ALA							CAN 10121709	chars
https://www.gbif.org/occurrence/4596282716	Angiosperms	Dicots	Caryophyllaceae	Sagina nivalis	Gillespie et al. 12419b		12419b									CAN 10121710
https://www.gbif.org/occurrence/1804577216	Angiosperms	Dicots	Caryophyllaceae	Sagina nivalis	Hainault 3634		3634									CAN 10083247																							QK 59599
https://www.gbif.org/occurrence/1804594296	Angiosperms	Dicots	Caryophyllaceae	Sagina nivalis	Hainault 3726		3726									CAN 10083261					DAO 01-01667481															O V548317			QK 59610
	Angiosperms	Dicots	Caryophyllaceae	Sagina nivalis	Hainault 3826		3826														DAO 01-01667482																		QK 59678
	Angiosperms	Dicots	Caryophyllaceae	Sagina nivalis	Hainault 3874		3874														DAO 01-01667480															O V548314			QK 59773
	Angiosperms	Dicots	Caryophyllaceae	Sagina nivalis	Martin 23		23														DAO 01-01667483
https://www.gbif.org/occurrence/1804527716	Angiosperms	Dicots	Caryophyllaceae	Sagina nivalis	Polunin 595		595									CAN 10083259
https://www.gbif.org/occurrence/4596292308	Angiosperms	Dicots	Caryophyllaceae	Sagina nivalis	Raynolds & Bültmann MKR-2022-30		MKR-2022-30									CAN 10169276
https://www.gbif.org/occurrence/1804419634	Angiosperms	Dicots	Caryophyllaceae	Sagina nivalis	Richardson & Webber 30		30									CAN 10083254				COLO 01862234
https://www.gbif.org/occurrence/2573451769	Angiosperms	Dicots	Caryophyllaceae	Sagina nivalis	Webber 1286		1286													COLO 01862259
https://www.gbif.org/occurrence/1804535835	Angiosperms	Dicots	Caryophyllaceae	Sagina nivalis	Webber 1302		1302									CAN 10083257				COLO 01862267
https://www.gbif.org/occurrence/2452344542	Angiosperms	Dicots	Caryophyllaceae	Silene acaulis	Bartlett 247		247																																								US 03630037
	Angiosperms	Dicots	Caryophyllaceae	Silene acaulis	Coombs 63		63														DAO 01-01667644
	Angiosperms	Dicots	Caryophyllaceae	Silene acaulis	Coombs 93		93														DAO 01-01667646
https://www.gbif.org/occurrence/2573495088	Angiosperms	Dicots	Caryophyllaceae	Silene acaulis	Crompton et al. s.n.		s.n.													COLO 02017424
https://www.gbif.org/occurrence/2573487062	Angiosperms	Dicots	Caryophyllaceae	Silene acaulis	Crompton et al. s.n.		s.n.													COLO 02017416
http://media.canadensys.net/mt-specimens/large/MT00285794.jpg	Angiosperms	Dicots	Caryophyllaceae	Silene acaulis	Dansereau 500604-0254		500604-0254																									MT00285794
	Angiosperms	Dicots	Caryophyllaceae	Silene acaulis	Dansereau 500619-451 [pro parte, plants 2]	yes	500619-451																									MT00204131
https://www.gbif.org/occurrence/4596280850	Angiosperms	Dicots	Caryophyllaceae	Silene acaulis	Dare 26		26									CAN 10092891
https://www.gbif.org/occurrence/1804469197	Angiosperms	Dicots	Caryophyllaceae	Silene acaulis	Elven 3458/99		3458/99									CAN 10044786
	Angiosperms	Dicots	Caryophyllaceae	Silene acaulis	Forbes 120		120														DAO 01-01667484
	Angiosperms	Dicots	Caryophyllaceae	Silene acaulis	Forbes 35		35														DAO 01-01667554
https://www.gbif.org/occurrence/4596288176	Angiosperms	Dicots	Caryophyllaceae	Silene acaulis	Gillespie et al. 11514		11514									CAN 10121728	chars															MT
https://www.gbif.org/occurrence/4596292391	Angiosperms	Dicots	Caryophyllaceae	Silene acaulis	Gillespie et al. 11608		11608									CAN 10121729
https://www.gbif.org/occurrence/4596282436	Angiosperms	Dicots	Caryophyllaceae	Silene acaulis	Gillespie et al. 11836		11836									CAN 10121733																		npsp
https://www.gbif.org/occurrence/4596291390	Angiosperms	Dicots	Caryophyllaceae	Silene acaulis	Gillespie et al. 11908		11908									CAN 10121734
https://www.gbif.org/occurrence/4596282812	Angiosperms	Dicots	Caryophyllaceae	Silene acaulis	Gillespie et al. 12024		12024									CAN 10121735
https://www.gbif.org/occurrence/4596283813	Angiosperms	Dicots	Caryophyllaceae	Silene acaulis	Gillespie et al. 12130		12130									CAN 10121731
https://www.gbif.org/occurrence/4596290574	Angiosperms	Dicots	Caryophyllaceae	Silene acaulis	Gillespie et al. 12199		12199									CAN 10121732
https://www.gbif.org/occurrence/4596291932	Angiosperms	Dicots	Caryophyllaceae	Silene acaulis	Gillespie et al. 12393		12393									CAN 10121730
	Angiosperms	Dicots	Caryophyllaceae	Silene acaulis	Hainault 3659		3659														DAO 01-01667552																		QK 59718
	Angiosperms	Dicots	Caryophyllaceae	Silene acaulis	Martin 15		15														DAO 01-01667551
	Angiosperms	Dicots	Caryophyllaceae	Silene acaulis	Parmelee & Seaborn 3821		3821														DAO 530652
	Angiosperms	Dicots	Caryophyllaceae	Silene acaulis	Parmelee & Seaborn 3870		3870														DAO 01-01667553
http://sweetgum.nybg.org/science/vh/specimen_details.php?irn=3611634	Angiosperms	Dicots	Caryophyllaceae	Silene acaulis	Platt 482a		482a																												NY 3308579
https://www.gbif.org/occurrence/2573493070	Angiosperms	Dicots	Caryophyllaceae	Silene acaulis	Richardson & Webber 3		3													COLO 02017408																			QK 71104
https://www.gbif.org/occurrence/1804604127	Angiosperms	Dicots	Caryophyllaceae	Silene acaulis	Smith VP-21-61		VP-21-61									CAN 10044799
https://www.gbif.org/occurrence/2573488062	Angiosperms	Dicots	Caryophyllaceae	Silene acaulis	Webber 1229e		1229e													COLO 02017390
https://www.gbif.org/occurrence/1804387061	Angiosperms	Dicots	Caryophyllaceae	Silene acaulis	Wynne-Edwards 8923		8923									CAN 10044822
http://media.canadensys.net/mt-specimens/large/MT00285826.jpg	Angiosperms	Dicots	Caryophyllaceae	Silene involucrata subsp. involucrata	Dansereau 500628-3259		500628-3259																									MT00285826
http://media.canadensys.net/mt-specimens/large/MT00285823.jpg	Angiosperms	Dicots	Caryophyllaceae	Silene involucrata subsp. involucrata	Dansereau 500628-6090		500628-6090																									MT00285823
http://media.canadensys.net/mt-specimens/large/MT00285825.jpg	Angiosperms	Dicots	Caryophyllaceae	Silene involucrata subsp. involucrata	Dansereau 500630-1760		500630-1760																									MT00285825
http://media.canadensys.net/mt-specimens/large/MT00285824.jpg	Angiosperms	Dicots	Caryophyllaceae	Silene involucrata subsp. involucrata	Dansereau 500702-1498		500702-1498																									MT00285824
http://media.canadensys.net/mt-specimens/large/MT00285822.jpg	Angiosperms	Dicots	Caryophyllaceae	Silene involucrata subsp. involucrata	Dansereau 500702-1499		500702-1499																									MT00285822
http://media.canadensys.net/mt-specimens/large/MT00286971.jpg	Angiosperms	Dicots	Caryophyllaceae	Silene involucrata subsp. involucrata	Dansereau 500708-0553		500708-0553																									MT00286971
http://media.canadensys.net/mt-specimens/large/MT00286975.jpg	Angiosperms	Dicots	Caryophyllaceae	Silene involucrata subsp. involucrata	Dansereau 500709-0455		500709-0455																									MT00286975
http://media.canadensys.net/mt-specimens/large/MT00286973.jpg	Angiosperms	Dicots	Caryophyllaceae	Silene involucrata subsp. involucrata	Dansereau 500709-0559		500709-0559																									MT00286973
http://media.canadensys.net/mt-specimens/large/MT00286972.jpg	Angiosperms	Dicots	Caryophyllaceae	Silene involucrata subsp. involucrata	Dansereau 500709-0591		500709-0591																									MT00286972
http://media.canadensys.net/mt-specimens/large/MT00286974.jpg	Angiosperms	Dicots	Caryophyllaceae	Silene involucrata subsp. involucrata	Dansereau 500710-3878		500710-3878																									MT00286974
http://media.canadensys.net/mt-specimens/large/MT00286968.jpg	Angiosperms	Dicots	Caryophyllaceae	Silene involucrata subsp. involucrata	Dansereau 500716-0861		500716-0861																									MT00286968
http://media.canadensys.net/mt-specimens/large/MT00286760.jpg	Angiosperms	Dicots	Caryophyllaceae	Silene involucrata subsp. involucrata	Dansereau 500724-0598		500724-0598																									MT00286760
http://media.canadensys.net/mt-specimens/large/MT00286970.jpg	Angiosperms	Dicots	Caryophyllaceae	Silene involucrata subsp. involucrata	Dansereau 500731-0456		500731-0456																									MT00286970
http://media.canadensys.net/mt-specimens/large/MT00286969.jpg	Angiosperms	Dicots	Caryophyllaceae	Silene involucrata subsp. involucrata	Dansereau 500731-0568		500731-0568																									MT00286969
https://www.gbif.org/occurrence/4596284583	Angiosperms	Dicots	Caryophyllaceae	Silene involucrata subsp. involucrata	Dare et al. 83		83									CAN 10092190
https://www.gbif.org/occurrence/4596292987	Angiosperms	Dicots	Caryophyllaceae	Silene involucrata subsp. involucrata	Gillespie et al. 11519		11519									CAN 10116484
https://www.gbif.org/occurrence/4596284516	Angiosperms	Dicots	Caryophyllaceae	Silene involucrata subsp. involucrata	Gillespie et al. 11539		11539									CAN 10116485
https://www.gbif.org/occurrence/4596287210	Angiosperms	Dicots	Caryophyllaceae	Silene involucrata subsp. involucrata	Gillespie et al. 11703		11703									CAN 10116493	chars
https://www.gbif.org/occurrence/4596291718	Angiosperms	Dicots	Caryophyllaceae	Silene involucrata subsp. involucrata	Gillespie et al. 11839		11839			ALTA						CAN 10116495																MT
https://www.gbif.org/occurrence/4596295306	Angiosperms	Dicots	Caryophyllaceae	Silene involucrata subsp. involucrata	Gillespie et al. 11901		11901									CAN 10116490
https://www.gbif.org/occurrence/4596282421	Angiosperms	Dicots	Caryophyllaceae	Silene involucrata subsp. involucrata	Gillespie et al. 11999		11999									CAN 10116491
https://www.gbif.org/occurrence/4596292897	Angiosperms	Dicots	Caryophyllaceae	Silene involucrata subsp. involucrata	Gillespie et al. 12090		12090									CAN 10116492																		npsp
https://www.gbif.org/occurrence/4596280008	Angiosperms	Dicots	Caryophyllaceae	Silene involucrata subsp. involucrata	Gillespie et al. 12119		12119									CAN 10116488
https://www.gbif.org/occurrence/4596278123	Angiosperms	Dicots	Caryophyllaceae	Silene involucrata subsp. involucrata	Gillespie et al. 12148		12148									CAN 10116489
https://www.gbif.org/occurrence/4596278702	Angiosperms	Dicots	Caryophyllaceae	Silene involucrata subsp. involucrata	Gillespie et al. 12159		12159									CAN 10116487
https://www.gbif.org/occurrence/4596285149	Angiosperms	Dicots	Caryophyllaceae	Silene involucrata subsp. involucrata	Gillespie et al. 12325		12325									CAN 10116494																MT
https://www.gbif.org/occurrence/4596289594	Angiosperms	Dicots	Caryophyllaceae	Silene involucrata subsp. involucrata	Gillespie et al. 12395		12395									CAN 10116486
http://media.canadensys.net/mt-specimens/large/MT00286216.jpg	Angiosperms	Dicots	Caryophyllaceae	Silene involucrata subsp. involucrata	Hainault 3641		3641														DAO 01-01667489											MT00286216				O V548344			QK 59572
	Angiosperms	Dicots	Caryophyllaceae	Silene involucrata subsp. involucrata	Hainault 3757 [pro parte]	yes	3757														DAO 839228
https://www.gbif.org/occurrence/1804393766	Angiosperms	Dicots	Caryophyllaceae	Silene involucrata subsp. involucrata	Hainault 3929		3929									CAN 10047170					DAO 839229															O V548346			QK 59777
https://www.gbif.org/occurrence/1804519614	Angiosperms	Dicots	Caryophyllaceae	Silene involucrata subsp. involucrata	Hainault 4028		4028									CAN 10045026					DAO 01-01667487																		QK 59832
https://www.gbif.org/occurrence/1804581984	Angiosperms	Dicots	Caryophyllaceae	Silene involucrata subsp. involucrata	Hainault 4072		4072									CAN 10047209																							QK 59348
	Angiosperms	Dicots	Caryophyllaceae	Silene involucrata subsp. involucrata	Parmelee & Seaborn 3838		3838														DAO 01-01667488
	Angiosperms	Dicots	Caryophyllaceae	Silene involucrata subsp. involucrata	Parmelee & Seaborn 3880		3880														DAO 01-01667486
	Angiosperms	Dicots	Caryophyllaceae	Silene involucrata subsp. involucrata	Parmelee & Seaborn 3897		3897														DAO 01-01667485
https://www.gbif.org/occurrence/2573493043	Angiosperms	Dicots	Caryophyllaceae	Silene involucrata subsp. involucrata	Philpot et al. s.n.		s.n.													COLO 02011823
https://www.gbif.org/occurrence/2573492036	Angiosperms	Dicots	Caryophyllaceae	Silene involucrata subsp. involucrata	Ryder s.n.		s.n.													COLO 02011815
https://www.gbif.org/occurrence/1804587402	Angiosperms	Dicots	Caryophyllaceae	Silene involucrata subsp. involucrata	Wynne-Edwards 8829		8829									CAN 10045067
https://www.gbif.org/occurrence/1804432054	Angiosperms	Dicots	Caryophyllaceae	Silene involucrata subsp. involucrata	Wynne-Edwards 8893		8893									CAN 10045066
http://media.canadensys.net/mt-specimens/large/MT00286977.jpg	Angiosperms	Dicots	Caryophyllaceae	Silene sorensenis	Dansereau 500710-3754		500710-3754																									MT00286977
http://media.canadensys.net/mt-specimens/large/MT00286203.jpg	Angiosperms	Dicots	Caryophyllaceae	Silene sorensenis	Dansereau 500730-1193		500730-1193																									MT00286203, MT00286204
https://www.gbif.org/occurrence/4596282077	Angiosperms	Dicots	Caryophyllaceae	Silene sorensenis	Gillespie et al. 11598		11598									CAN 10116478
https://www.gbif.org/occurrence/4596281342	Angiosperms	Dicots	Caryophyllaceae	Silene sorensenis	Gillespie et al. 12296		12296									CAN 10116477	chars															MT		npsp
https://www.gbif.org/occurrence/4596279678	Angiosperms	Dicots	Caryophyllaceae	Silene sorensenis	Gillespie et al. 12308		12308		ALA							CAN 10116476
https://www.gbif.org/occurrence/1804594104	Angiosperms	Dicots	Caryophyllaceae	Silene sorensenis	Hainault 3654		3654									CAN 10047239																				O V548394			QK 59581
https://www.gbif.org/occurrence/1804397403	Angiosperms	Dicots	Caryophyllaceae	Silene sorensenis	Hainault 3728		3728									CAN 10047217																				O V548393			QK 59612
http://media.canadensys.net/mt-specimens/large/MT00286205.jpg	Angiosperms	Dicots	Caryophyllaceae	Silene sorensenis	Hainault 3808		3808																									MT00286205				O V548392			QK 59561
https://www.gbif.org/occurrence/1804574243	Angiosperms	Dicots	Caryophyllaceae	Silene sorensenis	Hainault 3817		3817									CAN 10047248																				O V548390			QK 59566
https://www.gbif.org/occurrence/1804470684	Angiosperms	Dicots	Caryophyllaceae	Silene sorensenis	Hainault 3885		3885									CAN 10047245																				O V548391			QK 60106
https://www.gbif.org/occurrence/1949583849	Angiosperms	Dicots	Caryophyllaceae	Silene sorensenis	Martin 62		62																																	RBCM V135002
https://www.gbif.org/occurrence/1804541599	Angiosperms	Dicots	Caryophyllaceae	Silene sorensenis	Wynne-Edwards 8943		8943									CAN 10047237
https://www.gbif.org/occurrence/2452305817	Angiosperms	Dicots	Caryophyllaceae	Silene uralensis subsp. arctica	Bartlett 250		250																																								US 03632250
http://media.canadensys.net/mt-specimens/large/MT00286976.jpg	Angiosperms	Dicots	Caryophyllaceae	Silene uralensis subsp. arctica	Dansereau 500709-0866		500709-0866																									MT00286976
https://www.gbif.org/occurrence/1804393482	Angiosperms	Dicots	Caryophyllaceae	Silene uralensis subsp. arctica	Elven 3440/99		3440/99		ALA V132313							CAN 10047194																				O V548428
	Angiosperms	Dicots	Caryophyllaceae	Silene uralensis subsp. arctica	Forbes 112		112														DAO 01-01667491
	Angiosperms	Dicots	Caryophyllaceae	Silene uralensis subsp. arctica	Forbes 32		32														DAO 573326
https://www.gbif.org/occurrence/4596278302	Angiosperms	Dicots	Caryophyllaceae	Silene uralensis subsp. arctica	Gillespie et al. 11540		11540									CAN 10116479																		npsp
https://www.gbif.org/occurrence/4596287288	Angiosperms	Dicots	Caryophyllaceae	Silene uralensis subsp. arctica	Gillespie et al. 11635		11635									CAN 10116483
https://www.gbif.org/occurrence/4596284093	Angiosperms	Dicots	Caryophyllaceae	Silene uralensis subsp. arctica	Gillespie et al. 11869		11869									CAN 10116481
https://www.gbif.org/occurrence/4596277592	Angiosperms	Dicots	Caryophyllaceae	Silene uralensis subsp. arctica	Gillespie et al. 12187		12187									CAN 10116482
https://www.gbif.org/occurrence/4596279356	Angiosperms	Dicots	Caryophyllaceae	Silene uralensis subsp. arctica	Gillespie et al. 12409		12409									CAN 10116480																MT
	Angiosperms	Dicots	Caryophyllaceae	Silene uralensis subsp. arctica	Hainault 3691		3691																																QK 59532
	Angiosperms	Dicots	Caryophyllaceae	Silene uralensis subsp. arctica	Hainault 3757 [pro parte]	yes	3757																																QK 59523
	Angiosperms	Dicots	Caryophyllaceae	Silene uralensis subsp. arctica	Hainault 3870		3870																																QK 59544
	Angiosperms	Dicots	Caryophyllaceae	Silene uralensis subsp. arctica	Martin 12		12														DAO 01-01667490
	Angiosperms	Dicots	Caryophyllaceae	Silene uralensis subsp. arctica	Oughton s.n.		s.n.																																					TRT00042394
	Angiosperms	Dicots	Caryophyllaceae	Silene uralensis subsp. arctica	Parmelee & Seaborn 3803		3803														DAO 531726
	Angiosperms	Dicots	Caryophyllaceae	Silene uralensis subsp. arctica	Parmelee & Seaborn 3896		3896														DAO 01-01667492
	Angiosperms	Dicots	Caryophyllaceae	Silene uralensis subsp. arctica	Parmelee & Seaborn 3948		3948														DAO 01-01667493
https://www.gbif.org/occurrence/1804577502	Angiosperms	Dicots	Caryophyllaceae	Silene uralensis subsp. arctica	Polunin 639		639									CAN 10047515
https://www.gbif.org/occurrence/4596290327	Angiosperms	Dicots	Caryophyllaceae	Silene uralensis subsp. arctica	Raynolds & Bültmann MKR-2022-58		MKR-2022-58									CAN 10169275
	Angiosperms	Dicots	Caryophyllaceae	Silene uralensis subsp. arctica	Sanson 67		67																																					TRT00042395
https://www.gbif.org/occurrence/1804457486	Angiosperms	Dicots	Caryophyllaceae	Silene uralensis subsp. arctica	Smith VP-107-61		VP-107-61									CAN 10047370
https://www.gbif.org/occurrence/1804398046	Angiosperms	Dicots	Caryophyllaceae	Silene uralensis subsp. arctica	Webber 1184		1184									CAN 10047571
https://www.gbif.org/occurrence/1804509469	Angiosperms	Dicots	Caryophyllaceae	Silene uralensis subsp. arctica	Wynne-Edwards 8898		8898									CAN 10047374
https://www.gbif.org/occurrence/1804497151	Angiosperms	Dicots	Caryophyllaceae	Silene uralensis subsp. arctica	Wynne-Edwards 8931		8931									CAN 10047375
https://www.gbif.org/occurrence/4596291646	Angiosperms	Dicots	Caryophyllaceae	Stellaria humifusa	Dare 51		51									CAN 10092219
	Angiosperms	Dicots	Caryophyllaceae	Stellaria humifusa	Forbes 144		144														DAO 01-01667542
	Angiosperms	Dicots	Caryophyllaceae	Stellaria humifusa	Forbes 44		44														DAO 01-01667540
https://www.gbif.org/occurrence/4596290747	Angiosperms	Dicots	Caryophyllaceae	Stellaria humifusa	Gillespie et al. 11721		11721									CAN 10116629
https://www.gbif.org/occurrence/4596284598	Angiosperms	Dicots	Caryophyllaceae	Stellaria humifusa	Gillespie et al. 12218		12218									CAN 10116630	chars
https://www.gbif.org/occurrence/4596279612	Angiosperms	Dicots	Caryophyllaceae	Stellaria humifusa	Gillespie et al. 12231		12231									CAN 10116628																		npsp
	Angiosperms	Dicots	Caryophyllaceae	Stellaria humifusa	Hainault 3827		3827																																QK 59679
	Angiosperms	Dicots	Caryophyllaceae	Stellaria humifusa	Martin 24		24														DAO 01-01667544
	Angiosperms	Dicots	Caryophyllaceae	Stellaria humifusa	Martin 35		35														DAO 01-01667543
	Angiosperms	Dicots	Caryophyllaceae	Stellaria humifusa	Parmelee & Seaborn 4006		4006														DAO 01-01667541
https://www.gbif.org/occurrence/2573452875	Angiosperms	Dicots	Caryophyllaceae	Stellaria humifusa	Philpot et al. s.n.		s.n.													COLO 01865948
https://www.gbif.org/occurrence/1804385766	Angiosperms	Dicots	Caryophyllaceae	Stellaria humifusa	Polunin 622		622									CAN 10047608
https://www.gbif.org/occurrence/2573452958	Angiosperms	Dicots	Caryophyllaceae	Stellaria humifusa	Richardson & Webber 43		43													COLO 01866128
https://www.gbif.org/occurrence/1804388615	Angiosperms	Dicots	Caryophyllaceae	Stellaria humifusa	Richardson & Webber 57		57									CAN 10045456				COLO 01865922																			QK 71103
https://www.gbif.org/occurrence/1804510170	Angiosperms	Dicots	Caryophyllaceae	Stellaria humifusa	Smith VP-73-61		VP-73-61									CAN 10045475
https://www.gbif.org/occurrence/3466842949	Angiosperms	Dicots	Caryophyllaceae	Stellaria humifusa	Taylor s.n.		s.n.																					MEL 2514764A
https://www.gbif.org/occurrence/1804578874	Angiosperms	Dicots	Caryophyllaceae	Stellaria humifusa	Webber 1191b		1191b									CAN 10045455				COLO 01866136
https://www.gbif.org/occurrence/1804511929	Angiosperms	Dicots	Caryophyllaceae	Stellaria humifusa	Wynne-Edwards 8915		8915									CAN 10045469
https://www.gbif.org/occurrence/2452270675	Angiosperms	Dicots	Caryophyllaceae	Stellaria longipes subsp. longipes	Bartlett 243		243																																								US 03608584
	Angiosperms	Dicots	Caryophyllaceae	Stellaria longipes subsp. longipes	Coombs 65		65														DAO 524748
	Angiosperms	Dicots	Caryophyllaceae	Stellaria longipes subsp. longipes	Coombs 94		94														DAO 01-01667649
http://media.canadensys.net/mt-specimens/large/MT00285831.jpg	Angiosperms	Dicots	Caryophyllaceae	Stellaria longipes subsp. longipes	Dansereau 500628-3258		500628-3258																									MT00285831
http://media.canadensys.net/mt-specimens/large/MT00285827.jpg	Angiosperms	Dicots	Caryophyllaceae	Stellaria longipes subsp. longipes	Dansereau 500703-0367		500703-0367																									MT00285827
http://media.canadensys.net/mt-specimens/large/MT00285828.jpg	Angiosperms	Dicots	Caryophyllaceae	Stellaria longipes subsp. longipes	Dansereau 500710-1051		500710-1051																									MT00285828
http://media.canadensys.net/mt-specimens/large/MT00285832.jpg	Angiosperms	Dicots	Caryophyllaceae	Stellaria longipes subsp. longipes	Dansereau 500710-3877		500710-3877																									MT00285832
http://media.canadensys.net/mt-specimens/large/MT00285830.jpg	Angiosperms	Dicots	Caryophyllaceae	Stellaria longipes subsp. longipes	Dansereau 500723-0358		500723-0358																									MT00285830
http://media.canadensys.net/mt-specimens/large/MT00285829.jpg	Angiosperms	Dicots	Caryophyllaceae	Stellaria longipes subsp. longipes	Dansereau 500730-1195		500730-1195																									MT00285829
https://www.gbif.org/occurrence/4596293195	Angiosperms	Dicots	Caryophyllaceae	Stellaria longipes subsp. longipes	Dare 1		1									CAN 10092211
https://www.gbif.org/occurrence/4596288189	Angiosperms	Dicots	Caryophyllaceae	Stellaria longipes subsp. longipes	Dare 8		8									CAN 10092212
https://www.gbif.org/occurrence/2859070115	Angiosperms	Dicots	Caryophyllaceae	Stellaria longipes subsp. longipes	Dutilly 1441		1441											CM414754			DAO 01-01667531											MT00286606
	Angiosperms	Dicots	Caryophyllaceae	Stellaria longipes subsp. longipes	Elven 3481/99		3481/99																													O V548518
	Angiosperms	Dicots	Caryophyllaceae	Stellaria longipes subsp. longipes	Forbes 134		134														DAO 01-01667548
	Angiosperms	Dicots	Caryophyllaceae	Stellaria longipes subsp. longipes	Forbes 21		21														DAO 01-01667536
	Angiosperms	Dicots	Caryophyllaceae	Stellaria longipes subsp. longipes	Forbes 5		5														DAO 01-01667537
	Angiosperms	Dicots	Caryophyllaceae	Stellaria longipes subsp. longipes	Forbes 55		55														DAO 01-01667549
https://www.gbif.org/occurrence/4596286820	Angiosperms	Dicots	Caryophyllaceae	Stellaria longipes subsp. longipes	Gillespie et al. 11507		11507									CAN 10121736															MO	MT
https://www.gbif.org/occurrence/4596280493	Angiosperms	Dicots	Caryophyllaceae	Stellaria longipes subsp. longipes	Gillespie et al. 11700		11700									CAN 10121738
https://www.gbif.org/occurrence/4596280276	Angiosperms	Dicots	Caryophyllaceae	Stellaria longipes subsp. longipes	Gillespie et al. 11701		11701									CAN 10121743																MT		npsp
https://www.gbif.org/occurrence/4596286922	Angiosperms	Dicots	Caryophyllaceae	Stellaria longipes subsp. longipes	Gillespie et al. 11877		11877		ALA							CAN 10121737	chars																					QFA								UBC	US
https://www.gbif.org/occurrence/4596278348	Angiosperms	Dicots	Caryophyllaceae	Stellaria longipes subsp. longipes	Gillespie et al. 11942		11942									CAN 10121739
https://www.gbif.org/occurrence/4596282174	Angiosperms	Dicots	Caryophyllaceae	Stellaria longipes subsp. longipes	Gillespie et al. 12050		12050									CAN 10121740
https://www.gbif.org/occurrence/4596287293	Angiosperms	Dicots	Caryophyllaceae	Stellaria longipes subsp. longipes	Gillespie et al. 12120		12120									CAN 10121741
https://www.gbif.org/occurrence/4596285934	Angiosperms	Dicots	Caryophyllaceae	Stellaria longipes subsp. longipes	Gillespie et al. 12300		12300									CAN 10121744																MT
https://www.gbif.org/occurrence/4596285221	Angiosperms	Dicots	Caryophyllaceae	Stellaria longipes subsp. longipes	Gillespie et al. 12310		12310			ALTA						CAN 10121745
https://www.gbif.org/occurrence/4596287701	Angiosperms	Dicots	Caryophyllaceae	Stellaria longipes subsp. longipes	Gillespie et al. 12348		12348		ALA							CAN 10121746
https://www.gbif.org/occurrence/4596287057	Angiosperms	Dicots	Caryophyllaceae	Stellaria longipes subsp. longipes	Gillespie et al. 12440		12440									CAN 10121747
	Angiosperms	Dicots	Caryophyllaceae	Stellaria longipes subsp. longipes	Hainault 3656		3656														DAO 01-01667550																		QK 59695
	Angiosperms	Dicots	Caryophyllaceae	Stellaria longipes subsp. longipes	Hainault 3660		3660																																QK 59698
https://www.gbif.org/occurrence/1804387984	Angiosperms	Dicots	Caryophyllaceae	Stellaria longipes subsp. longipes	Hainault 3686		3686									CAN 10049694																							QK 59710
http://media.canadensys.net/mt-specimens/large/MT00286217.jpg	Angiosperms	Dicots	Caryophyllaceae	Stellaria longipes subsp. longipes	Hainault 3687		3687																									MT00286217							QK 59711
	Angiosperms	Dicots	Caryophyllaceae	Stellaria longipes subsp. longipes	Hainault 3725		3725														DAO 01-01667547															O V548524			QK 59609
	Angiosperms	Dicots	Caryophyllaceae	Stellaria longipes subsp. longipes	Hainault 3755a		3755a														DAO 01-01667534											MT00286218							QK 59591
	Angiosperms	Dicots	Caryophyllaceae	Stellaria longipes subsp. longipes	Hainault 3755b		3755b														DAO 01-01667546																		QK 59525
	Angiosperms	Dicots	Caryophyllaceae	Stellaria longipes subsp. longipes	Hainault 3755C		3755C																																QK 59524
	Angiosperms	Dicots	Caryophyllaceae	Stellaria longipes subsp. longipes	Hainault 3755D		3755D																																QK 59592
	Angiosperms	Dicots	Caryophyllaceae	Stellaria longipes subsp. longipes	Hainault 3786		3786																																QK 59625
https://www.gbif.org/occurrence/1804532562	Angiosperms	Dicots	Caryophyllaceae	Stellaria longipes subsp. longipes	Hainault 3803		3803									CAN 10047628																				O V548491			QK 60108
https://www.gbif.org/occurrence/1804394224	Angiosperms	Dicots	Caryophyllaceae	Stellaria longipes subsp. longipes	Hainault 3806		3806									CAN 10047627																				O V548490			QK 59560
http://media.canadensys.net/mt-specimens/large/MT00286215.jpg	Angiosperms	Dicots	Caryophyllaceae	Stellaria longipes subsp. longipes	Hainault 3819		3819																									MT00286215				O V548493			QK 59672
	Angiosperms	Dicots	Caryophyllaceae	Stellaria longipes subsp. longipes	Hainault 3831		3831																																QK 59683
	Angiosperms	Dicots	Caryophyllaceae	Stellaria longipes subsp. longipes	Hainault 3834		3834																																QK 59685
https://www.gbif.org/occurrence/1804597764	Angiosperms	Dicots	Caryophyllaceae	Stellaria longipes subsp. longipes	Hainault 3846		3846									CAN 10047797					DAO 01-01667535															O V548496			QK 59656
https://www.gbif.org/occurrence/1804568943	Angiosperms	Dicots	Caryophyllaceae	Stellaria longipes subsp. longipes	Hainault 3865A		3865A									CAN 10049697																				O V548497			QK 59765
https://www.gbif.org/occurrence/1804607132	Angiosperms	Dicots	Caryophyllaceae	Stellaria longipes subsp. longipes	Hainault 3865B		3865B									CAN 10049696																							QK 59766
https://www.gbif.org/occurrence/1804406550	Angiosperms	Dicots	Caryophyllaceae	Stellaria longipes subsp. longipes	Hainault 3889		3889									CAN 10049695					DAO 01-01667545																		QK 60107
https://www.gbif.org/occurrence/1804547551	Angiosperms	Dicots	Caryophyllaceae	Stellaria longipes subsp. longipes	Hainault 3914		3914									CAN 10047630																							QK 59813
	Angiosperms	Dicots	Caryophyllaceae	Stellaria longipes subsp. longipes	Hainault 3917		3917																													O V548489
https://www.gbif.org/occurrence/1804473628	Angiosperms	Dicots	Caryophyllaceae	Stellaria longipes subsp. longipes	Hainault 3928		3928									CAN 10049388					DAO 01-01667529																		QK 59816
https://www.gbif.org/occurrence/1804431874	Angiosperms	Dicots	Caryophyllaceae	Stellaria longipes subsp. longipes	Hainault 3959		3959									CAN 10047798					DAO 01-01667533															O V548495			QK 59555
https://www.gbif.org/occurrence/1804586549	Angiosperms	Dicots	Caryophyllaceae	Stellaria longipes subsp. longipes	Hainault 3962		3962									CAN 10047796																							QK 59835
	Angiosperms	Dicots	Caryophyllaceae	Stellaria longipes subsp. longipes	Hainault 4013		4013																																QK 59721
https://www.gbif.org/occurrence/1804417172	Angiosperms	Dicots	Caryophyllaceae	Stellaria longipes subsp. longipes	Hainault 4029		4029									CAN 10047800																				O V548494			QK 59833
https://www.gbif.org/occurrence/1804460809	Angiosperms	Dicots	Caryophyllaceae	Stellaria longipes subsp. longipes	Hainault 4050		4050									CAN 10047799					DAO 01-01667532																		QK 59736
https://www.gbif.org/occurrence/1804472445	Angiosperms	Dicots	Caryophyllaceae	Stellaria longipes subsp. longipes	Hainault 4066		4066									CAN 10047629					DAO 01-01667530															O V548487			QK 59842
	Angiosperms	Dicots	Caryophyllaceae	Stellaria longipes subsp. longipes	Parmelee & Seaborn 4007		4007														DAO 01-01667538
	Angiosperms	Dicots	Caryophyllaceae	Stellaria longipes subsp. longipes	Parmelee & Seaborn 4008a		4008a														DAO 01-01667539
https://www.gbif.org/occurrence/1804584970	Angiosperms	Dicots	Caryophyllaceae	Stellaria longipes subsp. longipes	Polunin 640		640									CAN 10049929
https://www.gbif.org/occurrence/4596288338	Angiosperms	Dicots	Caryophyllaceae	Stellaria longipes subsp. longipes	Raynolds & Bültmann MKR-2022-43		MKR-2022-43									CAN 10169253
https://www.gbif.org/occurrence/3393321372	Angiosperms	Dicots	Caryophyllaceae	Stellaria longipes subsp. longipes	Richardson & Webber 25		25									CAN 10047780				COLO 01865534																			QK 71101
https://www.gbif.org/occurrence/1988194506	Angiosperms	Dicots	Caryophyllaceae	Stellaria longipes subsp. longipes	Ryder s.n.		s.n.																																							UBC V162134
https://www.gbif.org/occurrence/3393316349	Angiosperms	Dicots	Caryophyllaceae	Stellaria longipes subsp. longipes	Webber 1282		1282									CAN 10047755				COLO 01865518												MT00286219							QK 71102
https://www.gbif.org/occurrence/3393315304	Angiosperms	Dicots	Caryophyllaceae	Stellaria longipes subsp. longipes	Webber 1297		1297									CAN 10047756				COLO 01865526																			QK 71100
https://www.gbif.org/occurrence/1804495102	Angiosperms	Dicots	Caryophyllaceae	Stellaria longipes subsp. longipes	Wynne-Edwards 8947		8947									CAN 10049946
https://www.gbif.org/occurrence/2573531583	Angiosperms	Dicots	Diapensiaceae	Diapensia lapponica	Crompton et al. s.n.		s.n.													COLO 02049203
	Angiosperms	Dicots	Diapensiaceae	Diapensia lapponica	Dansereau 500619-451 [pro parte, plants 1]	yes	500619-451																									MT00204131
https://www.gbif.org/occurrence/4596280751	Angiosperms	Dicots	Diapensiaceae	Diapensia lapponica	Gillespie et al. 11794		11794									CAN 10114924																MT
https://www.gbif.org/occurrence/4596290975	Angiosperms	Dicots	Diapensiaceae	Diapensia lapponica	Gillespie et al. 11873		11873		ALA							CAN 10116601	chars																	npsp
https://www.gbif.org/occurrence/1804432644	Angiosperms	Dicots	Diapensiaceae	Diapensia lapponica	Hainault 3710		3710									CAN 10077051																				O V555753			QK 59637
https://www.gbif.org/occurrence/1804369050	Angiosperms	Dicots	Diapensiaceae	Diapensia lapponica	Hainault 3952		3952									CAN 10077052																				O V555746			QK 59784
https://www.gbif.org/occurrence/1804375791	Angiosperms	Dicots	Diapensiaceae	Diapensia lapponica	Smith VP-29-61		VP-29-61									CAN 10077078
https://www.gbif.org/occurrence/1804494645	Angiosperms	Dicots	Diapensiaceae	Diapensia lapponica	Smith VP-30-61		VP-30-61									CAN 10077049
https://www.gbif.org/occurrence/2573531514	Angiosperms	Dicots	Diapensiaceae	Diapensia lapponica	Webber 1187		1187													COLO 02049237																			QK 71153
https://www.gbif.org/occurrence/1804457447	Angiosperms	Dicots	Diapensiaceae	Diapensia lapponica	Webber 1251		1251									CAN 10077066				COLO 02049229																			QK 71152
https://www.gbif.org/occurrence/1804486880	Angiosperms	Dicots	Diapensiaceae	Diapensia lapponica	Wynne-Edwards 8817		8817									CAN 10077065
https://www.gbif.org/occurrence/1804410725	Angiosperms	Dicots	Diapensiaceae	Diapensia lapponica	Wynne-Edwards 8869		8869									CAN 10077064
	Angiosperms	Dicots	Diapensiaceae	Diapensia lapponica	Dansereau 500629-2298		500629-2298																									MT00204090
	Angiosperms	Dicots	Diapensiaceae	Diapensia lapponica	Dansereau 5007…		5007…																									MT00204130
	Angiosperms	Dicots	Diapensiaceae	Diapensia lapponica	Dansereau 500706-2299		500706-2299																									MT00204091
	Angiosperms	Dicots	Diapensiaceae	Diapensia lapponica	Dansereau 500731-0172		500731-0172																									MT00204089
https://www.gbif.org/occurrence/1804490873	Angiosperms	Dicots	Ericaceae	Arctous alpina	Hainault 3795		3795									CAN 10075863																				O V555516			QK 59643
https://www.gbif.org/occurrence/2235979550	Angiosperms	Dicots	Ericaceae	Cassiope tetragona subsp. tetragona	Bartlett 229		229																																								US 02982154
	Angiosperms	Dicots	Ericaceae	Cassiope tetragona subsp. tetragona	Coombs 47		47														DAO 000001119
	Angiosperms	Dicots	Ericaceae	Cassiope tetragona subsp. tetragona	Coombs 70		70														DAO 000000976
https://www.gbif.org/occurrence/2573498305	Angiosperms	Dicots	Ericaceae	Cassiope tetragona subsp. tetragona	Crompton et al. s.n.		s.n.													COLO 02074631
https://www.gbif.org/occurrence/2573502316	Angiosperms	Dicots	Ericaceae	Cassiope tetragona subsp. tetragona	Crompton et al. s.n.		s.n.													COLO 02074649
https://www.gbif.org/occurrence/2573496328	Angiosperms	Dicots	Ericaceae	Cassiope tetragona subsp. tetragona	Crompton et al. s.n.		s.n.													COLO 02074672
http://media.canadensys.net/mt-specimens/large/MT00286876.jpg	Angiosperms	Dicots	Ericaceae	Cassiope tetragona subsp. tetragona	Dansereau 500604-0667		500604-0667																									MT00285501, MT00286876
http://media.canadensys.net/mt-specimens/large/MT00285500.jpg	Angiosperms	Dicots	Ericaceae	Cassiope tetragona subsp. tetragona	Dansereau 500624-0258		500624-0258																									MT00285500, MT00286874, MT00286875
http://media.canadensys.net/mt-specimens/large/MT00286640.jpg	Angiosperms	Dicots	Ericaceae	Cassiope tetragona subsp. tetragona	Dansereau 500630-1857		500630-1857																									MT00286640
http://media.canadensys.net/mt-specimens/large/MT00285503.jpg	Angiosperms	Dicots	Ericaceae	Cassiope tetragona subsp. tetragona	Dansereau 500630-1957		500630-1957														DAO 000001099, DAO 000001118											MT00285503
http://media.canadensys.net/mt-specimens/large/MT00286865.jpg	Angiosperms	Dicots	Ericaceae	Cassiope tetragona subsp. tetragona	Dansereau 500731-0360		500731-0360																									MT00286865, MT00286866
http://media.canadensys.net/mt-specimens/large/MT00285502.jpg	Angiosperms	Dicots	Ericaceae	Cassiope tetragona subsp. tetragona	Dansereau 500731-0671		500731-0671																									MT00285502, MT00286877
http://media.canadensys.net/mt-specimens/large/MT00286878.jpg	Angiosperms	Dicots	Ericaceae	Cassiope tetragona subsp. tetragona	Dansereau 500827-1058		500827-1058																									MT00285504, MT00286878
https://www.gbif.org/occurrence/4596283852	Angiosperms	Dicots	Ericaceae	Cassiope tetragona subsp. tetragona	Dare 12		12									CAN 10092600
https://www.gbif.org/occurrence/4596287332	Angiosperms	Dicots	Ericaceae	Cassiope tetragona subsp. tetragona	Dare 34		34									CAN 10092599
http://media.canadensys.net/mt-specimens/large/MT00286609.jpg	Angiosperms	Dicots	Ericaceae	Cassiope tetragona subsp. tetragona	Dutilly 1485		1485																									MT00286609
https://www.gbif.org/occurrence/2859105449	Angiosperms	Dicots	Ericaceae	Cassiope tetragona subsp. tetragona	Dutilly 9362		9362											CM520473
https://www.gbif.org/occurrence/1804515129	Angiosperms	Dicots	Ericaceae	Cassiope tetragona subsp. tetragona	Elven 3439/99		3439/99		ALA V132022							CAN 10074687																				O V555537
	Angiosperms	Dicots	Ericaceae	Cassiope tetragona subsp. tetragona	Forbes 115		115														DAO 000000981
	Angiosperms	Dicots	Ericaceae	Cassiope tetragona subsp. tetragona	Forbes 22		22														DAO 000000996
https://www.gbif.org/occurrence/4596292699	Angiosperms	Dicots	Ericaceae	Cassiope tetragona subsp. tetragona	Gillespie et al. 11464		11464		ALA							CAN 10116718	chars															MT		npsp
https://www.gbif.org/occurrence/4596289649	Angiosperms	Dicots	Ericaceae	Cassiope tetragona subsp. tetragona	Gillespie et al. 11631		11631			ALTA						CAN 10116719															MO
https://www.gbif.org/occurrence/4596281546	Angiosperms	Dicots	Ericaceae	Cassiope tetragona subsp. tetragona	Gillespie et al. 11795		11795									CAN 10116720
https://www.gbif.org/occurrence/4596285968	Angiosperms	Dicots	Ericaceae	Cassiope tetragona subsp. tetragona	Gillespie et al. 11943		11943									CAN 10116721
https://www.gbif.org/occurrence/4596293077	Angiosperms	Dicots	Ericaceae	Cassiope tetragona subsp. tetragona	Gillespie et al. 12009		12009									CAN 10116722																						QFA
https://www.gbif.org/occurrence/4596278235	Angiosperms	Dicots	Ericaceae	Cassiope tetragona subsp. tetragona	Gillespie et al. 12108		12108									CAN 10116725
https://www.gbif.org/occurrence/4596279682	Angiosperms	Dicots	Ericaceae	Cassiope tetragona subsp. tetragona	Gillespie et al. 12134		12134									CAN 10116726
https://www.gbif.org/occurrence/4596285020	Angiosperms	Dicots	Ericaceae	Cassiope tetragona subsp. tetragona	Gillespie et al. 12223		12223									CAN 10116727
https://www.gbif.org/occurrence/4596287388	Angiosperms	Dicots	Ericaceae	Cassiope tetragona subsp. tetragona	Gillespie et al. 12289		12289									CAN 10116723																															US
https://www.gbif.org/occurrence/4596277269	Angiosperms	Dicots	Ericaceae	Cassiope tetragona subsp. tetragona	Gillespie et al. 12466		12466									CAN 10116724
	Angiosperms	Dicots	Ericaceae	Cassiope tetragona subsp. tetragona	Hainault 3635		3635														DAO 000000973															O V555543			QK 59600
	Angiosperms	Dicots	Ericaceae	Cassiope tetragona subsp. tetragona	Martin 11		11														DAO 000001101
https://www.gbif.org/occurrence/1804573112	Angiosperms	Dicots	Ericaceae	Cassiope tetragona subsp. tetragona	McMillan 77, 313 (potentially old herbarium number)		77, 313 (potentially old herbarium number)									CAN 10074681
	Angiosperms	Dicots	Ericaceae	Cassiope tetragona subsp. tetragona	Oswald 388		388																																QK 135610
	Angiosperms	Dicots	Ericaceae	Cassiope tetragona subsp. tetragona	Parmelee & Seaborn 3787a		3787a														DAO 000000980
	Angiosperms	Dicots	Ericaceae	Cassiope tetragona subsp. tetragona	Parmelee & Seaborn 3858		3858														DAO 000001107
https://www.gbif.org/occurrence/4596285091	Angiosperms	Dicots	Ericaceae	Cassiope tetragona subsp. tetragona	Raynolds & Bültmann MKR-2022-24		MKR-2022-24									CAN 10169268
https://www.gbif.org/occurrence/1804594962	Angiosperms	Dicots	Ericaceae	Cassiope tetragona subsp. tetragona	Richardson & Webber 16		16									CAN 10074675				COLO 02074656
https://www.gbif.org/occurrence/1804469727	Angiosperms	Dicots	Ericaceae	Cassiope tetragona subsp. tetragona	Smith VP-6-61		VP-6-61									CAN 10074601
https://www.gbif.org/occurrence/1804476203	Angiosperms	Dicots	Ericaceae	Cassiope tetragona subsp. tetragona	Webber 1237		1237									CAN 10074676				COLO 02074664
https://www.gbif.org/occurrence/1804384926	Angiosperms	Dicots	Ericaceae	Cassiope tetragona subsp. tetragona	Wynne-Edwards 8873		8873									CAN 10074602
	Angiosperms	Dicots	Ericaceae	Diapensia lapponica	Hainault 3793		3793																																QK 59642
	Angiosperms	Dicots	Ericaceae	Diapensia lapponica	Parmelee & Seaborn 3928		3928														DAO 01-01522818
http://media.canadensys.net/mt-specimens/large/MT00286089.jpg	Angiosperms	Dicots	Ericaceae	Empetrum nigrum	Dansereau 500604-0666		500604-0666																									MT00286089
http://media.canadensys.net/mt-specimens/large/MT00286093.jpg	Angiosperms	Dicots	Ericaceae	Empetrum nigrum	Dansereau 500624-0360		500624-0360																									MT00286093, MT00286095
http://media.canadensys.net/mt-specimens/large/MT00286633.jpg	Angiosperms	Dicots	Ericaceae	Empetrum nigrum	Dansereau 500827-1459		500827-1459																									MT00286633
https://www.gbif.org/occurrence/4596288211	Angiosperms	Dicots	Ericaceae	Empetrum nigrum	Dare et al. 85		85									CAN 10092395
	Angiosperms	Dicots	Ericaceae	Empetrum nigrum	Dutilly 9363		9363														DAO 01-01275391
	Angiosperms	Dicots	Ericaceae	Empetrum nigrum	Forbes 119		119														DAO 01-01275491
https://www.gbif.org/occurrence/4596290690	Angiosperms	Dicots	Ericaceae	Empetrum nigrum	Gillespie et al. 11522		11522			ALTA						CAN 10116552	chars															MT		npsp
https://www.gbif.org/occurrence/4596284003	Angiosperms	Dicots	Ericaceae	Empetrum nigrum	Gillespie et al. 11653		11653		ALA							CAN 10116560																															US
https://www.gbif.org/occurrence/4596285654	Angiosperms	Dicots	Ericaceae	Empetrum nigrum	Gillespie et al. 11838		11838									CAN 10116553
https://www.gbif.org/occurrence/4596282626	Angiosperms	Dicots	Ericaceae	Empetrum nigrum	Gillespie et al. 11983		11983									CAN 10116554																MT
https://www.gbif.org/occurrence/4596279459	Angiosperms	Dicots	Ericaceae	Empetrum nigrum	Gillespie et al. 12041		12041									CAN 10116555																						QFA
https://www.gbif.org/occurrence/4596287279	Angiosperms	Dicots	Ericaceae	Empetrum nigrum	Gillespie et al. 12126		12126									CAN 10116557															MO
https://www.gbif.org/occurrence/4596277117	Angiosperms	Dicots	Ericaceae	Empetrum nigrum	Gillespie et al. 12173		12173									CAN 10116558																			NY
https://www.gbif.org/occurrence/4596276536	Angiosperms	Dicots	Ericaceae	Empetrum nigrum	Gillespie et al. 12224		12224									CAN 10116559																		npsp
https://www.gbif.org/occurrence/4596290310	Angiosperms	Dicots	Ericaceae	Empetrum nigrum	Gillespie et al. 12357		12357									CAN 10116556																														UBC
	Angiosperms	Dicots	Ericaceae	Empetrum nigrum	Hainault 3720		3720														DAO 01-01275399															O V555720			QK 59604
	Angiosperms	Dicots	Ericaceae	Empetrum nigrum	Hainault 3783		3783														DAO 01-01275400															O V555719			QK 59628
	Angiosperms	Dicots	Ericaceae	Empetrum nigrum	Martin 25		25														DAO 01-01275390
	Angiosperms	Dicots	Ericaceae	Empetrum nigrum	Parmelee & Seaborn 3820		3820														DAO 01-01276378
	Angiosperms	Dicots	Ericaceae	Empetrum nigrum	Parmelee & Seaborn 3828		3828														DAO 01-01275389
	Angiosperms	Dicots	Ericaceae	Empetrum nigrum	Parmelee & Seaborn 4000a		4000a														DAO 01-01275396
https://www.gbif.org/occurrence/1804486431	Angiosperms	Dicots	Ericaceae	Empetrum nigrum	Webber 1200		1200									CAN 10072705				COLO 02066488
https://www.gbif.org/occurrence/2573497299	Angiosperms	Dicots	Ericaceae	Empetrum nigrum	Webber 1204		1204													COLO 02066454																			QK 71147
https://www.gbif.org/occurrence/1804425124	Angiosperms	Dicots	Ericaceae	Empetrum nigrum	Wynne-Edwards 8872		8872									CAN 10072674
https://www.gbif.org/occurrence/1804429446	Angiosperms	Dicots	Ericaceae	Empetrum nigrum	Wynne-Edwards 8935		8935									CAN 10072547
https://www.gbif.org/occurrence/1804481467	Angiosperms	Dicots	Ericaceae	Harrimanella hypnoides	Elven 3502/99		3502/99									CAN 10074703																				O V555580
https://www.gbif.org/occurrence/1804442934	Angiosperms	Dicots	Ericaceae	Harrimanella hypnoides	Webber 1317		1317									CAN 10074707																							QK 71151
https://www.gbif.org/occurrence/1804575905	Angiosperms	Dicots	Ericaceae	Pyrola grandiflora	Bartlett 228		228									CAN 10074064																															US 03104019
https://www.gbif.org/occurrence/3399999414	Angiosperms	Dicots	Ericaceae	Pyrola grandiflora	Bull 13		13									CAN 10092061
	Angiosperms	Dicots	Ericaceae	Pyrola grandiflora	Coombs 77		77														DAO 01-01476922
https://www.gbif.org/occurrence/3385460370	Angiosperms	Dicots	Ericaceae	Pyrola grandiflora	Crompton et al. s.n.		s.n.													COLO 02378164
https://www.gbif.org/occurrence/3385467369	Angiosperms	Dicots	Ericaceae	Pyrola grandiflora	Crompton et al. s.n.		s.n.													COLO 02378131
http://media.canadensys.net/mt-specimens/large/MT00285793.jpg	Angiosperms	Dicots	Ericaceae	Pyrola grandiflora	Dansereau 500629-2182		500629-2182																									MT00285793
http://media.canadensys.net/mt-specimens/large/MT00285792.jpg	Angiosperms	Dicots	Ericaceae	Pyrola grandiflora	Dansereau 500712-3953		500712-3953																									MT00285792
http://media.canadensys.net/mt-specimens/large/MT00285790.jpg	Angiosperms	Dicots	Ericaceae	Pyrola grandiflora	Dansereau 500723-0772		500723-0772																									MT00285790
http://media.canadensys.net/mt-specimens/large/MT00285791.jpg	Angiosperms	Dicots	Ericaceae	Pyrola grandiflora	Dansereau 500731-0357		500731-0357																									MT00285791
https://www.gbif.org/occurrence/4596286476	Angiosperms	Dicots	Ericaceae	Pyrola grandiflora	Dare et al. 80		80									CAN 10092613
https://www.gbif.org/occurrence/1804387709	Angiosperms	Dicots	Ericaceae	Pyrola grandiflora	Elven 3480/99		3480/99		ALA V132024							CAN 10073862																				O V555478
https://www.gbif.org/occurrence/4596287574	Angiosperms	Dicots	Ericaceae	Pyrola grandiflora	Gillespie et al. 11492		11492									CAN 10116657
https://www.gbif.org/occurrence/4596291257	Angiosperms	Dicots	Ericaceae	Pyrola grandiflora	Gillespie et al. 11611		11611									CAN 10116662																MT
https://www.gbif.org/occurrence/4596286091	Angiosperms	Dicots	Ericaceae	Pyrola grandiflora	Gillespie et al. 11829		11829									CAN 10116658
https://www.gbif.org/occurrence/4596292109	Angiosperms	Dicots	Ericaceae	Pyrola grandiflora	Gillespie et al. 11946		11946									CAN 10116656
https://www.gbif.org/occurrence/4596284489	Angiosperms	Dicots	Ericaceae	Pyrola grandiflora	Gillespie et al. 11997		11997									CAN 10116659
https://www.gbif.org/occurrence/4596282537	Angiosperms	Dicots	Ericaceae	Pyrola grandiflora	Gillespie et al. 12038		12038									CAN 10116660
https://www.gbif.org/occurrence/4596287871	Angiosperms	Dicots	Ericaceae	Pyrola grandiflora	Gillespie et al. 12124		12124									CAN 10116661																		npsp
https://www.gbif.org/occurrence/4596284555	Angiosperms	Dicots	Ericaceae	Pyrola grandiflora	Gillespie et al. 12276		12276		ALA							CAN 10116654	chars
https://www.gbif.org/occurrence/4596277429	Angiosperms	Dicots	Ericaceae	Pyrola grandiflora	Gillespie et al. 12343		12343			ALTA						CAN 10116653
https://www.gbif.org/occurrence/4596280379	Angiosperms	Dicots	Ericaceae	Pyrola grandiflora	Gillespie et al. 12386		12386									CAN 10116655																						QFA
	Angiosperms	Dicots	Ericaceae	Pyrola grandiflora	Hainault 3759		3759														DAO 01-01476909
	Angiosperms	Dicots	Ericaceae	Pyrola grandiflora	Hainault 3943		3943														DAO 01-01476908															O V555481
https://www.gbif.org/occurrence/1804469492	Angiosperms	Dicots	Ericaceae	Pyrola grandiflora	Hainault 3997		3997									CAN 10074057					DAO 01-01476907															O V555482
	Angiosperms	Dicots	Ericaceae	Pyrola grandiflora	Martin 17		17														DAO 01-01476918
	Angiosperms	Dicots	Ericaceae	Pyrola grandiflora	Parmelee & Seaborn 3814		3814														DAO 01-01476926
	Angiosperms	Dicots	Ericaceae	Pyrola grandiflora	Parmelee & Seaborn 3857		3857														DAO 01-01476925
https://www.gbif.org/occurrence/3385465367	Angiosperms	Dicots	Ericaceae	Pyrola grandiflora	Philpot et al. s.n.		s.n.													COLO 02378156
https://www.gbif.org/occurrence/1988123071	Angiosperms	Dicots	Ericaceae	Pyrola grandiflora	Ryder s.n.		s.n.																																							UBC V142127
https://www.gbif.org/occurrence/1804571228	Angiosperms	Dicots	Ericaceae	Pyrola grandiflora	Smith VP-61-61		VP-61-61									CAN 10074078
https://www.gbif.org/occurrence/1804370894	Angiosperms	Dicots	Ericaceae	Pyrola grandiflora	Webber 1226		1226									CAN 10074062				COLO 02378107
https://www.gbif.org/occurrence/3385464371	Angiosperms	Dicots	Ericaceae	Pyrola grandiflora	Webber 1316		1316													COLO 02378123
https://www.gbif.org/occurrence/1804521180	Angiosperms	Dicots	Ericaceae	Pyrola grandiflora	Wynne-Edwards 8959		8959									CAN 10074077
http://media.canadensys.net/mt-specimens/large/MT00286636.jpg	Angiosperms	Dicots	Ericaceae	Rhododendron lapponicum	Dansereau 500630-1856		500630-1856																									MT00286636
	Angiosperms	Dicots	Ericaceae	Rhododendron lapponicum	Dansereau 500630-1956		500630-1956														DAO 000001025
http://media.canadensys.net/mt-specimens/large/MT00286639.jpg	Angiosperms	Dicots	Ericaceae	Rhododendron lapponicum	Dansereau 500827-1252		500827-1252																									MT00286639
http://media.canadensys.net/mt-specimens/large/MT00286635.jpg	Angiosperms	Dicots	Ericaceae	Rhododendron lapponicum	Dansereau 500827-B29		500827-B29																									MT00286635
https://www.gbif.org/occurrence/4596281700	Angiosperms	Dicots	Ericaceae	Rhododendron lapponicum	Gillespie et al. 11599		11599									CAN 10116496																MT
https://www.gbif.org/occurrence/4596288521	Angiosperms	Dicots	Ericaceae	Rhododendron lapponicum	Gillespie et al. 11644		11644									CAN 10116497																		npsp
https://www.gbif.org/occurrence/4596282543	Angiosperms	Dicots	Ericaceae	Rhododendron lapponicum	Gillespie et al. 11848		11848									CAN 10116499
https://www.gbif.org/occurrence/4596285394	Angiosperms	Dicots	Ericaceae	Rhododendron lapponicum	Gillespie et al. 11895		11895									CAN 10116503	chars																	npsp
https://www.gbif.org/occurrence/4596280881	Angiosperms	Dicots	Ericaceae	Rhododendron lapponicum	Gillespie et al. 11950		11950									CAN 10116500
https://www.gbif.org/occurrence/4596278254	Angiosperms	Dicots	Ericaceae	Rhododendron lapponicum	Gillespie et al. 12116		12116									CAN 10116501
https://www.gbif.org/occurrence/4596281343	Angiosperms	Dicots	Ericaceae	Rhododendron lapponicum	Gillespie et al. 12374		12374									CAN 10116502
https://www.gbif.org/occurrence/4596279937	Angiosperms	Dicots	Ericaceae	Rhododendron lapponicum	Gillespie et al. 12416		12416									CAN 10116498
https://www.gbif.org/occurrence/1804476955	Angiosperms	Dicots	Ericaceae	Rhododendron lapponicum	Hainault 3652		3652									CAN 10076417					DAO 000001015															O V555619			QK 59579
	Angiosperms	Dicots	Ericaceae	Rhododendron lapponicum	Hainault 3762		3762														DAO 000001016																		QK 59662
	Angiosperms	Dicots	Ericaceae	Rhododendron lapponicum	Parmelee & Seaborn 3943a		3943a														DAO 000001024
https://www.gbif.org/occurrence/2573496374	Angiosperms	Dicots	Ericaceae	Rhododendron lapponicum	Ryder s.n.		s.n.													COLO 02095339
https://www.gbif.org/occurrence/1804516444	Angiosperms	Dicots	Ericaceae	Rhododendron lapponicum	Smith VP-65-61		VP-65-61									CAN 10076405
https://www.gbif.org/occurrence/1804501381	Angiosperms	Dicots	Ericaceae	Rhododendron lapponicum	Wynne-Edwards 8825		8825									CAN 10076421
http://media.canadensys.net/mt-specimens/large/MT00285785.jpg	Angiosperms	Dicots	Ericaceae	Rhododendron tomentosum subsp. decumbens	Dansereau 500629-2096		500629-2096																									MT00285785, MT00285786
http://media.canadensys.net/mt-specimens/large/MT00286083.jpg	Angiosperms	Dicots	Ericaceae	Rhododendron tomentosum subsp. decumbens	Dansereau 500710-5198		500710-5198																									MT00286083, MT00286637
http://media.canadensys.net/mt-specimens/large/MT00286638.jpg	Angiosperms	Dicots	Ericaceae	Rhododendron tomentosum subsp. decumbens	Dansereau 500731-0359		500731-0359																									MT00286638
http://media.canadensys.net/mt-specimens/large/MT00285787.jpg	Angiosperms	Dicots	Ericaceae	Rhododendron tomentosum subsp. decumbens	Dansereau 500801-0154		500801-0154																									MT00285787
	Angiosperms	Dicots	Ericaceae	Rhododendron tomentosum subsp. decumbens	Dutilly 1484		1484														DAO 01-01474748
https://www.gbif.org/occurrence/4596284912	Angiosperms	Dicots	Ericaceae	Rhododendron tomentosum subsp. decumbens	Gillespie et al. 11515		11515			ALTA						CAN 10116513																		npsp
https://www.gbif.org/occurrence/4596287646	Angiosperms	Dicots	Ericaceae	Rhododendron tomentosum subsp. decumbens	Gillespie et al. 12172		12172									CAN 10116514																MT
https://www.gbif.org/occurrence/4596279595	Angiosperms	Dicots	Ericaceae	Rhododendron tomentosum subsp. decumbens	Gillespie et al. 12293		12293		ALA							CAN 10116515	chars
https://www.gbif.org/occurrence/1804512194	Angiosperms	Dicots	Ericaceae	Rhododendron tomentosum subsp. decumbens	Hainault 3731		3731									CAN 10076606																				O V555632
	Angiosperms	Dicots	Ericaceae	Rhododendron tomentosum subsp. decumbens	Hainault 3749		3749																													O V555630			QK 59585
	Angiosperms	Dicots	Ericaceae	Rhododendron tomentosum subsp. decumbens	Hainault 3780		3780																													O V555631			QK 59631
	Angiosperms	Dicots	Ericaceae	Rhododendron tomentosum subsp. decumbens	Martin 26		26														DAO 01-01474638
	Angiosperms	Dicots	Ericaceae	Rhododendron tomentosum subsp. decumbens	Parmelee & Seaborn 3846a		3846a														DAO 01-01474746
https://www.gbif.org/occurrence/2573498318	Angiosperms	Dicots	Ericaceae	Rhododendron tomentosum subsp. decumbens	Ryder s.n.		s.n.													COLO 02077618
https://www.gbif.org/occurrence/1804476063	Angiosperms	Dicots	Ericaceae	Rhododendron tomentosum subsp. decumbens	Smith VP-60-61		VP-60-61									CAN 10076573
https://www.gbif.org/occurrence/2573532832	Angiosperms	Dicots	Ericaceae	Rhododendron tomentosum subsp. decumbens	Webber 1320		1320													COLO 02077592
https://www.gbif.org/occurrence/1804556430	Angiosperms	Dicots	Ericaceae	Rhododendron tomentosum subsp. decumbens	Wynne-Edwards 8890		8890									CAN 10076563
https://www.gbif.org/occurrence/2235902022	Angiosperms	Dicots	Ericaceae	Vaccinium uliginosum	Bartlett 231		231																																								US 02990093
https://www.gbif.org/occurrence/2573532920	Angiosperms	Dicots	Ericaceae	Vaccinium uliginosum	Crompton et al. s.n.		s.n.													COLO 02100022
http://media.canadensys.net/mt-specimens/large/MT00286086.jpg	Angiosperms	Dicots	Ericaceae	Vaccinium uliginosum	Dansereau 500604-0668		500604-0668																									MT00286086
http://media.canadensys.net/mt-specimens/large/MT00286084.jpg	Angiosperms	Dicots	Ericaceae	Vaccinium uliginosum	Dansereau 500624-0259		500624-0259																									MT00286084
http://media.canadensys.net/mt-specimens/large/MT00286088.jpg	Angiosperms	Dicots	Ericaceae	Vaccinium uliginosum	Dansereau 500629-2095		500629-2095																									MT00286088
http://media.canadensys.net/mt-specimens/large/MT00286643.jpg	Angiosperms	Dicots	Ericaceae	Vaccinium uliginosum	Dansereau 500707-0451		500707-0451																									MT00286643
http://media.canadensys.net/mt-specimens/large/MT00286641.jpg	Angiosperms	Dicots	Ericaceae	Vaccinium uliginosum	Dansereau 500716-0751		500716-0751																									MT00286641
http://media.canadensys.net/mt-specimens/large/MT00286642.jpg	Angiosperms	Dicots	Ericaceae	Vaccinium uliginosum	Dansereau 500731-0362		500731-0362																									MT00286642
https://www.gbif.org/occurrence/4596278181	Angiosperms	Dicots	Ericaceae	Vaccinium uliginosum	Dare 32		32									CAN 10092377
https://www.gbif.org/occurrence/4596294034	Angiosperms	Dicots	Ericaceae	Vaccinium uliginosum	Dare et al. 89		89									CAN 10092382
https://www.gbif.org/occurrence/2859111851	Angiosperms	Dicots	Ericaceae	Vaccinium uliginosum	Dutilly 9361		9361											CM408752
https://www.gbif.org/occurrence/1804439085	Angiosperms	Dicots	Ericaceae	Vaccinium uliginosum	Elven 3471/99		3471/99		ALA V132025							CAN 10076630																				O V555660
	Angiosperms	Dicots	Ericaceae	Vaccinium uliginosum	Forbes 127		127														DAO 01-0152150
	Angiosperms	Dicots	Ericaceae	Vaccinium uliginosum	Forbes 29		29														DAO 01-01521249
https://www.gbif.org/occurrence/4596280063	Angiosperms	Dicots	Ericaceae	Vaccinium uliginosum	Gillespie et al. 11487		11487									CAN 10116517	chars															MT
https://www.gbif.org/occurrence/4596282376	Angiosperms	Dicots	Ericaceae	Vaccinium uliginosum	Gillespie et al. 11633		11633			ALTA						CAN 10116524															MO			npsp
https://www.gbif.org/occurrence/4596288300	Angiosperms	Dicots	Ericaceae	Vaccinium uliginosum	Gillespie et al. 11826		11826									CAN 10116518																															US
https://www.gbif.org/occurrence/4596288535	Angiosperms	Dicots	Ericaceae	Vaccinium uliginosum	Gillespie et al. 11981		11981		ALA							CAN 10116519
https://www.gbif.org/occurrence/4596290606	Angiosperms	Dicots	Ericaceae	Vaccinium uliginosum	Gillespie et al. 12039		12039									CAN 10116522
https://www.gbif.org/occurrence/4596288990	Angiosperms	Dicots	Ericaceae	Vaccinium uliginosum	Gillespie et al. 12118		12118									CAN 10116520																		npsp
https://www.gbif.org/occurrence/4596291673	Angiosperms	Dicots	Ericaceae	Vaccinium uliginosum	Gillespie et al. 12345		12345									CAN 10116523
https://www.gbif.org/occurrence/4596289031	Angiosperms	Dicots	Ericaceae	Vaccinium uliginosum	Gillespie et al. 12429		12429									CAN 10116521
	Angiosperms	Dicots	Ericaceae	Vaccinium uliginosum	Hainault 3671		3671																													O V555666			QK 59690
	Angiosperms	Dicots	Ericaceae	Vaccinium uliginosum	Hainault 3782		3782																													O V555671			QK 59629
	Angiosperms	Dicots	Ericaceae	Vaccinium uliginosum	Martin 13		13														DAO 01-01521241
	Angiosperms	Dicots	Ericaceae	Vaccinium uliginosum	Oswald 358		358																																QK 135586
	Angiosperms	Dicots	Ericaceae	Vaccinium uliginosum	Parmelee & Seaborn 3795a		3795a														DAO 01-01521243
	Angiosperms	Dicots	Ericaceae	Vaccinium uliginosum	Parmelee & Seaborn 3829		3829														DAO 01-01521242
https://www.gbif.org/occurrence/1804412267	Angiosperms	Dicots	Ericaceae	Vaccinium uliginosum	Richardson & Webber 48		48									CAN 10075155				COLO 02100006																			QK 71150
https://www.gbif.org/occurrence/1988098874	Angiosperms	Dicots	Ericaceae	Vaccinium uliginosum	Ryder s.n.		s.n.																																							UBC V162129
https://www.gbif.org/occurrence/1804529769	Angiosperms	Dicots	Ericaceae	Vaccinium uliginosum	Smith VP-10-61		VP-10-61									CAN 10075146
https://www.gbif.org/occurrence/1804517199	Angiosperms	Dicots	Ericaceae	Vaccinium uliginosum	Smith VP-51-61		VP-51-61									CAN 10075154
https://www.gbif.org/occurrence/1804609858	Angiosperms	Dicots	Ericaceae	Vaccinium uliginosum	Webber 1234		1234									CAN 10075210				COLO 02099976
https://www.gbif.org/occurrence/1804575067	Angiosperms	Dicots	Ericaceae	Vaccinium uliginosum	Wynne-Edwards 8949		8949									CAN 10075175
https://www.gbif.org/occurrence/4596282084	Angiosperms	Dicots	Ericaceae	Vaccinium vitis-idaea	Gillespie et al. 12275		12275									CAN 10116516																		npsp
	Angiosperms	Dicots	Juncaceae	Juncus arcticus	Dansereau 500801-2489		500801-2489																									MT00253376, MT00253377
	Angiosperms	Dicots	Juncaceae	Juncus arcticus	Martin 49		49														DAO 01-01667601
https://www.gbif.org/occurrence/1319691130	Angiosperms	Dicots	Onagraceae	Chamaenerion latifolium	Bartlett 235		235																																								US 01362017
https://www.gbif.org/occurrence/3400000349	Angiosperms	Dicots	Onagraceae	Chamaenerion latifolium	Bull 12		12									CAN 10092056
	Angiosperms	Dicots	Onagraceae	Chamaenerion latifolium	Coombs 48		48														DAO 01-01363450
	Angiosperms	Dicots	Onagraceae	Chamaenerion latifolium	Coombs 71		71														DAO 01-01363668
http://media.canadensys.net/mt-specimens/large/MT00204052.jpg	Angiosperms	Dicots	Onagraceae	Chamaenerion latifolium	Dansereau 500608-0352		500608-0352																									MT00204052
http://media.canadensys.net/mt-specimens/large/MT00204053.jpg	Angiosperms	Dicots	Onagraceae	Chamaenerion latifolium	Dansereau 500710-0259		500710-0259																									MT00204053
http://media.canadensys.net/mt-specimens/large/MT00204055.jpg	Angiosperms	Dicots	Onagraceae	Chamaenerion latifolium	Dansereau 500713-0869		500713-0869																									MT00204055
	Angiosperms	Dicots	Onagraceae	Chamaenerion latifolium	Dansereau 500731-0358		500731-0358														DAO 01-01363666											MT00204051
http://media.canadensys.net/mt-specimens/large/MT00204054.jpg	Angiosperms	Dicots	Onagraceae	Chamaenerion latifolium	Dansereau 500803-0477		500803-0477																									MT00204054
https://www.gbif.org/occurrence/1804514530	Angiosperms	Dicots	Onagraceae	Chamaenerion latifolium	Elven 3486/99		3486/99		ALA V132042							CAN 10001716																				O V555349
https://www.gbif.org/occurrence/4596279799	Angiosperms	Dicots	Onagraceae	Chamaenerion latifolium	Gillespie et al. 11554		11554									CAN 10121748	chars
https://www.gbif.org/occurrence/4596287329	Angiosperms	Dicots	Onagraceae	Chamaenerion latifolium	Gillespie et al. 11585		11585		ALA							CAN 10121749
https://www.gbif.org/occurrence/4596291741	Angiosperms	Dicots	Onagraceae	Chamaenerion latifolium	Gillespie et al. 11628		11628			ALTA						CAN 10121742															MO	MT		npsp
https://www.gbif.org/occurrence/4596294112	Angiosperms	Dicots	Onagraceae	Chamaenerion latifolium	Gillespie et al. 11858		11858									CAN 10121752	chars																					QFA									US
https://www.gbif.org/occurrence/4596285456	Angiosperms	Dicots	Onagraceae	Chamaenerion latifolium	Gillespie et al. 11919		11919									CAN 10121753
https://www.gbif.org/occurrence/4596286530	Angiosperms	Dicots	Onagraceae	Chamaenerion latifolium	Gillespie et al. 12044		12044									CAN 10121751
https://www.gbif.org/occurrence/4596290062	Angiosperms	Dicots	Onagraceae	Chamaenerion latifolium	Gillespie et al. 12123		12123									CAN 10121754
https://www.gbif.org/occurrence/4596290820	Angiosperms	Dicots	Onagraceae	Chamaenerion latifolium	Gillespie et al. 12168		12168									CAN 10121755																														UBC
https://www.gbif.org/occurrence/4596289901	Angiosperms	Dicots	Onagraceae	Chamaenerion latifolium	Gillespie et al. 12347		12347									CAN 10121750																		npsp
https://www.gbif.org/occurrence/4596282930	Angiosperms	Dicots	Onagraceae	Chamaenerion latifolium	Gillespie et al. 12431		12431									CAN 10121756
	Angiosperms	Dicots	Onagraceae	Chamaenerion latifolium	Hainault 3741		3741														DAO 01-01363444															O V555354			QK18300673
	Angiosperms	Dicots	Onagraceae	Chamaenerion latifolium	Hainault 3823		3823														DAO 01-01363443															O V555355			QK18300670
	Angiosperms	Dicots	Onagraceae	Chamaenerion latifolium	Martin 40		40														DAO 01-01363431
	Angiosperms	Dicots	Onagraceae	Chamaenerion latifolium	Parmelee & Seaborn 3831		3831														DAO 01-01363693
	Angiosperms	Dicots	Onagraceae	Chamaenerion latifolium	Parmelee & Seaborn 3857a		3857a														DAO 01-01363691
https://www.gbif.org/occurrence/1638340844	Angiosperms	Dicots	Onagraceae	Chamaenerion latifolium	Parmelee & Seaborn 3933		3933		ALA V152167	ALTA VP 135699			BC-927824	BISH 753833	BR0000009384415, BR0000031228213						DAO 01-01363694		F V0358789F				L.4175791				MO 100802539						PE 2002755, PE 2002756				S13-12092	TRH 254763	TROM 135121	TRT00024920				UTC00259544	W 2013-0002619
https://www.gbif.org/occurrence/4596288081	Angiosperms	Dicots	Onagraceae	Chamaenerion latifolium	Raynolds & Bültmann MKR-2022-25		MKR-2022-25									CAN 10169267
https://www.gbif.org/occurrence/1804371584	Angiosperms	Dicots	Onagraceae	Chamaenerion latifolium	Richardson & Webber 64		64									CAN 10001727
https://www.gbif.org/occurrence/1804593834	Angiosperms	Dicots	Onagraceae	Chamaenerion latifolium	Smith VP-48-61		VP-48-61									CAN 10001724
https://www.gbif.org/occurrence/1804591512	Angiosperms	Dicots	Onagraceae	Chamaenerion latifolium	Smith VP-78-61		VP-78-61									CAN 10001714
https://www.gbif.org/occurrence/1804577332	Angiosperms	Dicots	Onagraceae	Chamaenerion latifolium	Webber 1196		1196									CAN 10001725
https://www.gbif.org/occurrence/1804563131	Angiosperms	Dicots	Onagraceae	Chamaenerion latifolium	Wynne-Edwards 8922		8922									CAN 10001715
https://www.gbif.org/occurrence/4596278922	Angiosperms	Dicots	Onagraceae	Epilobium arcticum	Raynolds & Bültmann MKR-2022-19		MKR-2022-19									CAN 10169254
https://www.gbif.org/occurrence/1804518790	Angiosperms	Dicots	Onagraceae	Epilobium arcticum	Smith VP-84-61		VP-84-61									CAN 10001800
https://www.gbif.org/occurrence/1804476440	Angiosperms	Dicots	Onagraceae	Epilobium arcticum	Webber 1288		1288									CAN 10001811				COLO 02282721
	Angiosperms	Dicots	Orobanchaceae	Pedicularis flammea	Dansereau 500711-4254		500711-4254																									MT00204114
http://media.canadensys.net/mt-specimens/large/MT00204115.jpg	Angiosperms	Dicots	Orobanchaceae	Pedicularis flammea	Dansereau 500801-0455		500801-0455																									MT00204115
https://www.gbif.org/occurrence/1804537320	Angiosperms	Dicots	Orobanchaceae	Pedicularis flammea	Elven 3594/99		3594/99									CAN 10081036
https://www.gbif.org/occurrence/4596294194	Angiosperms	Dicots	Orobanchaceae	Pedicularis flammea	Gillespie et al. 11620		11620									CAN 10116668																		npsp
https://www.gbif.org/occurrence/4596281621	Angiosperms	Dicots	Orobanchaceae	Pedicularis flammea	Gillespie et al. 11876		11876									CAN 10116669
https://www.gbif.org/occurrence/4596285397	Angiosperms	Dicots	Orobanchaceae	Pedicularis flammea	Gillespie et al. 11978		11978									CAN 10116666
https://www.gbif.org/occurrence/4596277047	Angiosperms	Dicots	Orobanchaceae	Pedicularis flammea	Gillespie et al. 12424		12424									CAN 10116667																		npsp
	Angiosperms	Dicots	Orobanchaceae	Pedicularis flammea	Hainault 3730		3730														DAO 01-01643080																		QK 59526
https://www.gbif.org/occurrence/1804520995	Angiosperms	Dicots	Orobanchaceae	Pedicularis flammea	Hainault 3743		3743									CAN 10081002					DAO 01-01643081															O V556018			QK 59619
	Angiosperms	Dicots	Orobanchaceae	Pedicularis flammea	Parmelee & Seaborn 3876		3876														DAO 01-01643071
	Angiosperms	Dicots	Orobanchaceae	Pedicularis flammea	Parmelee & Seaborn 3925		3925														DAO 01-01643072
	Angiosperms	Dicots	Orobanchaceae	Pedicularis flammea	Parmelee & Seaborn 3983		3983														DAO 01-01643073
https://www.gbif.org/occurrence/2573426202	Angiosperms	Dicots	Orobanchaceae	Pedicularis flammea	Ryder s.n.		s.n.													COLO 01661735
https://www.gbif.org/occurrence/1804398605	Angiosperms	Dicots	Orobanchaceae	Pedicularis flammea	Smith VP-62-61		VP-62-61									CAN 10080996
https://www.gbif.org/occurrence/1804566624	Angiosperms	Dicots	Orobanchaceae	Pedicularis flammea	Wynne-Edwards 8894		8894									CAN 10081046
https://www.gbif.org/occurrence/1804547154	Angiosperms	Dicots	Orobanchaceae	Pedicularis hirsuta	Bartlett 226		226									CAN 10080913																															US 03922225
	Angiosperms	Dicots	Orobanchaceae	Pedicularis hirsuta	Coombs 79		79														DAO 01-01641170
https://www.gbif.org/occurrence/2573426979	Angiosperms	Dicots	Orobanchaceae	Pedicularis hirsuta	Crompton et al. s.n.		s.n.													COLO 01662808
http://media.canadensys.net/mt-specimens/large/MT00204103.jpg	Angiosperms	Dicots	Orobanchaceae	Pedicularis hirsuta	Dansereau 500628-3155		500628-3155																									MT00204103
http://media.canadensys.net/mt-specimens/large/MT00204101.jpg	Angiosperms	Dicots	Orobanchaceae	Pedicularis hirsuta	Dansereau 500709-0352		500709-0352																									MT00204101
http://media.canadensys.net/mt-specimens/large/MT00204108.jpg	Angiosperms	Dicots	Orobanchaceae	Pedicularis hirsuta	Dansereau 500709-0870		500709-0870																									MT00204108
	Angiosperms	Dicots	Orobanchaceae	Pedicularis hirsuta	Dansereau 500720-0156		500720-0156																									MT00204105
https://media.qfa.herbier.ulaval.ca/QFA0158294.jpg	Angiosperms	Dicots	Orobanchaceae	Pedicularis hirsuta	Dutilly 9355		9355																															QFA0158294
https://www.gbif.org/occurrence/1804609657	Angiosperms	Dicots	Orobanchaceae	Pedicularis hirsuta	Elven 3461/99		3461/99		ALA V131932							CAN 10080909																				O V556024
	Angiosperms	Dicots	Orobanchaceae	Pedicularis hirsuta	Forbes 110		110														DAO 01-01641152
	Angiosperms	Dicots	Orobanchaceae	Pedicularis hirsuta	Forbes 20		20														DAO 01-01641164
	Angiosperms	Dicots	Orobanchaceae	Pedicularis hirsuta	Forbes 62		62														DAO 01-01641153
https://www.gbif.org/occurrence/4596280805	Angiosperms	Dicots	Orobanchaceae	Pedicularis hirsuta	Gillespie et al. 11486		11486									CAN 10116697
https://www.gbif.org/occurrence/4596284524	Angiosperms	Dicots	Orobanchaceae	Pedicularis hirsuta	Gillespie et al. 11683		11683									CAN 10116705
https://www.gbif.org/occurrence/4596281179	Angiosperms	Dicots	Orobanchaceae	Pedicularis hirsuta	Gillespie et al. 11745		11745									CAN 10116706
https://www.gbif.org/occurrence/4596288900	Angiosperms	Dicots	Orobanchaceae	Pedicularis hirsuta	Gillespie et al. 11827		11827									CAN 10116696
https://www.gbif.org/occurrence/4596280407	Angiosperms	Dicots	Orobanchaceae	Pedicularis hirsuta	Gillespie et al. 11948		11948									CAN 10116699
https://www.gbif.org/occurrence/4596278525	Angiosperms	Dicots	Orobanchaceae	Pedicularis hirsuta	Gillespie et al. 12008		12008									CAN 10116698
https://www.gbif.org/occurrence/4596280652	Angiosperms	Dicots	Orobanchaceae	Pedicularis hirsuta	Gillespie et al. 12055		12055									CAN 10116694
https://www.gbif.org/occurrence/4596285661	Angiosperms	Dicots	Orobanchaceae	Pedicularis hirsuta	Gillespie et al. 12157		12157									CAN 10116695
https://www.gbif.org/occurrence/4596279009	Angiosperms	Dicots	Orobanchaceae	Pedicularis hirsuta	Gillespie et al. 12245		12245									CAN 10116707																		npsp
https://www.gbif.org/occurrence/4596288476	Angiosperms	Dicots	Orobanchaceae	Pedicularis hirsuta	Gillespie et al. 12292		12292									CAN 10116704
https://www.gbif.org/occurrence/4596284580	Angiosperms	Dicots	Orobanchaceae	Pedicularis hirsuta	Gillespie et al. 12367		12367									CAN 10116701
https://www.gbif.org/occurrence/4596289338	Angiosperms	Dicots	Orobanchaceae	Pedicularis hirsuta	Gillespie et al. 12384		12384									CAN 10116702
https://www.gbif.org/occurrence/4596292673	Angiosperms	Dicots	Orobanchaceae	Pedicularis hirsuta	Gillespie et al. 12428		12428									CAN 10116703
https://www.gbif.org/occurrence/4596288121	Angiosperms	Dicots	Orobanchaceae	Pedicularis hirsuta	Gillespie et al. 12443		12443									CAN 10116700
	Angiosperms	Dicots	Orobanchaceae	Pedicularis hirsuta	Hainault 3627		3627																																QK 59596
	Angiosperms	Dicots	Orobanchaceae	Pedicularis hirsuta	Hainault 3729		3729														DAO 01-01641154															O V556029			QK 59613
	Angiosperms	Dicots	Orobanchaceae	Pedicularis hirsuta	Hainault 3775		3775														DAO 01-01641155																		QK 59669
	Angiosperms	Dicots	Orobanchaceae	Pedicularis hirsuta	Hainault 3801		3801																																QK 60112
https://www.gbif.org/occurrence/1804559356	Angiosperms	Dicots	Orobanchaceae	Pedicularis hirsuta	Hainault 3841		3841									CAN 10080929					DAO 01-01641156															O V556030			QK 59651
https://www.gbif.org/occurrence/1248730968	Angiosperms	Dicots	Orobanchaceae	Pedicularis hirsuta	Martin 10		10														DAO 01-0161197																	QFA0615045
	Angiosperms	Dicots	Orobanchaceae	Pedicularis hirsuta	Parmelee & Seaborn 3799		3799														DAO 01-01641188
	Angiosperms	Dicots	Orobanchaceae	Pedicularis hirsuta	Parmelee & Seaborn 3800		3800														DAO 01-01641202
	Angiosperms	Dicots	Orobanchaceae	Pedicularis hirsuta	Parmelee & Seaborn 3809		3809														DAO 01-01641189
	Angiosperms	Dicots	Orobanchaceae	Pedicularis hirsuta	Parmelee & Seaborn 3816		3816														DAO 01-01641192
	Angiosperms	Dicots	Orobanchaceae	Pedicularis hirsuta	Parmelee & Seaborn 3830		3830														DAO 01-01641191
	Angiosperms	Dicots	Orobanchaceae	Pedicularis hirsuta	Parmelee & Seaborn 3877		3877														DAO 01-01641190
https://www.gbif.org/occurrence/1804414883	Angiosperms	Dicots	Orobanchaceae	Pedicularis hirsuta	Polunin 634		634									CAN 10080961
https://www.gbif.org/occurrence/4596278552	Angiosperms	Dicots	Orobanchaceae	Pedicularis hirsuta	Raynolds & Bültmann MKR-2022-53		MKR-2022-53									CAN 10169274
https://www.gbif.org/occurrence/1804590010	Angiosperms	Dicots	Orobanchaceae	Pedicularis hirsuta	Richardson & Webber 33		33									CAN 10080926				COLO 01662717
https://www.gbif.org/occurrence/2573427576	Angiosperms	Dicots	Orobanchaceae	Pedicularis hirsuta	Ryder s.n.		s.n.													COLO 01662733
https://www.gbif.org/occurrence/1804381276	Angiosperms	Dicots	Orobanchaceae	Pedicularis hirsuta	Smith VP-16-61		VP-16-61									CAN 10080957
https://www.gbif.org/occurrence/1804568289	Angiosperms	Dicots	Orobanchaceae	Pedicularis hirsuta	Webber 1235		1235									CAN 10080921				COLO 01662725
https://www.gbif.org/occurrence/1804418175	Angiosperms	Dicots	Orobanchaceae	Pedicularis hirsuta	Wynne-Edwards 8831		8831									CAN 10080949
https://www.gbif.org/occurrence/1804397134	Angiosperms	Dicots	Orobanchaceae	Pedicularis hirsuta	Wynne-Edwards 8861		8861									CAN 10080950
https://www.gbif.org/occurrence/1804442801	Angiosperms	Dicots	Orobanchaceae	Pedicularis hirsuta	Wynne-Edwards 8891		8891									CAN 10080960
https://www.gbif.org/occurrence/4596280778	Angiosperms	Dicots	Orobanchaceae	Pedicularis lanata	Gillespie et al. 11669		11669									CAN 10116681
https://www.gbif.org/occurrence/4596287185	Angiosperms	Dicots	Orobanchaceae	Pedicularis lanata	Gillespie et al. 11847		11847									CAN 10116682																		npsp
https://www.gbif.org/occurrence/4596292920	Angiosperms	Dicots	Orobanchaceae	Pedicularis lanata	Gillespie et al. 12037		12037									CAN 10116683
https://www.gbif.org/occurrence/1804571063	Angiosperms	Dicots	Orobanchaceae	Pedicularis lanata	Wynne-Edwards 8820		8820									CAN 10080268
	Angiosperms	Dicots	Papaveraceae	Oreomecon cf. lapponica	Forbes 108		108														DAO 01-01000592383
https://www.gbif.org/occurrence/2512758906	Angiosperms	Dicots	Papaveraceae	Oreomecon labradorica	Bartlett 237		237																																								US 03592703
	Angiosperms	Dicots	Papaveraceae	Oreomecon labradorica	Coombs 68 [pro parte]	yes	68														DAO 01-01667648
http://media.canadensys.net/mt-specimens/large/MT00285814.jpg	Angiosperms	Dicots	Papaveraceae	Oreomecon labradorica	Dansereau 500625-0351		500625-0351																									MT00285814
http://media.canadensys.net/mt-specimens/large/MT00285821.jpg	Angiosperms	Dicots	Papaveraceae	Oreomecon labradorica	Dansereau 500628-3260		500628-3260																									MT00285821
http://media.canadensys.net/mt-specimens/large/MT00285818.jpg	Angiosperms	Dicots	Papaveraceae	Oreomecon labradorica	Dansereau 500630-1751		500630-1751																									MT00285818
http://media.canadensys.net/mt-specimens/large/MT00285816.jpg	Angiosperms	Dicots	Papaveraceae	Oreomecon labradorica	Dansereau 500705-0162		500705-0162																									MT00285816
http://media.canadensys.net/mt-specimens/large/MT00285815.jpg	Angiosperms	Dicots	Papaveraceae	Oreomecon labradorica	Dansereau 500708-0959		500708-0959														DAO 01-01667452											MT00285815
http://media.canadensys.net/mt-specimens/large/MT00285817.jpg	Angiosperms	Dicots	Papaveraceae	Oreomecon labradorica	Dansereau 500708-0960		500708-0960																									MT00285817
https://www.gbif.org/occurrence/4596294073	Angiosperms	Dicots	Papaveraceae	Oreomecon labradorica	Dare 48		48									CAN 10092509
https://www.gbif.org/occurrence/1804565201	Angiosperms	Dicots	Papaveraceae	Oreomecon labradorica	Elven 3456/99		3456/99		ALA V132061							CAN 10051410, CAN 10051411
https://www.gbif.org/occurrence/1804584610	Angiosperms	Dicots	Papaveraceae	Oreomecon labradorica	Elven 3489/99		3489/99		ALA V132072							CAN 10051420
	Angiosperms	Dicots	Papaveraceae	Oreomecon labradorica	Forbes 18		18														DAO 01-01667450
	Angiosperms	Dicots	Papaveraceae	Oreomecon labradorica	Forbes 57		57														DAO 01-01667451
https://www.gbif.org/occurrence/4596284465	Angiosperms	Dicots	Papaveraceae	Oreomecon labradorica	Gillespie et al. 11512		11512									CAN 10116527																MT		npsp												UBC
https://www.gbif.org/occurrence/4596285757	Angiosperms	Dicots	Papaveraceae	Oreomecon labradorica	Gillespie et al. 11586		11586									CAN 10116534
https://www.gbif.org/occurrence/4596293075	Angiosperms	Dicots	Papaveraceae	Oreomecon labradorica	Gillespie et al. 11713		11713			ALTA						CAN 10116528	chars														MO																US
https://www.gbif.org/occurrence/4596290186	Angiosperms	Dicots	Papaveraceae	Oreomecon labradorica	Gillespie et al. 12151		12151									CAN 10116530
https://www.gbif.org/occurrence/4596292095	Angiosperms	Dicots	Papaveraceae	Oreomecon labradorica	Gillespie et al. 12249		12249		ALA							CAN 10116526																						QFA
https://www.gbif.org/occurrence/1804397455	Angiosperms	Dicots	Papaveraceae	Oreomecon labradorica	Hainault 3658		3658									CAN 10051407					DAO 01-01000592384																		QK 59697
	Angiosperms	Dicots	Papaveraceae	Oreomecon labradorica	Hainault 3766		3766														DAO 01-01667454																		QK 59664
	Angiosperms	Dicots	Papaveraceae	Oreomecon labradorica	Hainault 3954		3954														DAO 01-01667453																		QK 59786
	Angiosperms	Dicots	Papaveraceae	Oreomecon labradorica	Martin 7		7														DAO 01-01667449
	Angiosperms	Dicots	Papaveraceae	Oreomecon labradorica	Parmelee & Seaborn 3797		3797														DAO 552415
	Angiosperms	Dicots	Papaveraceae	Oreomecon labradorica	Parmelee & Seaborn 3849		3849														DAO 01-01667448
http://sweetgum.nybg.org/science/vh/specimen_details.php?irn=3950375	Angiosperms	Dicots	Papaveraceae	Oreomecon labradorica	Platt 481		481																												NY 3702224
http://sweetgum.nybg.org/science/vh/specimen_details.php?irn=3950429	Angiosperms	Dicots	Papaveraceae	Oreomecon labradorica	Platt 482		482																												NY 3702278
https://www.gbif.org/occurrence/1804504199	Angiosperms	Dicots	Papaveraceae	Oreomecon labradorica	Richardson & Webber 1		1									CAN 10051415																							QK 71109
https://www.gbif.org/occurrence/1804523193	Angiosperms	Dicots	Papaveraceae	Oreomecon labradorica	Smith VP-49-61		VP-49-61									CAN 10051466
https://www.gbif.org/occurrence/1804587351	Angiosperms	Dicots	Papaveraceae	Oreomecon labradorica	Smith VP-8-61		VP-8-61									CAN 10051423
https://www.gbif.org/occurrence/1804612406	Angiosperms	Dicots	Papaveraceae	Oreomecon labradorica	Webber 1217		1217									CAN 10051465
https://www.gbif.org/occurrence/1804507809	Angiosperms	Dicots	Papaveraceae	Oreomecon labradorica	Wynne-Edwards 9012		9012									CAN 10051472
	Angiosperms	Dicots	Papaveraceae	Oreomecon lapponica	Coombs 44		44														DAO 01-01667647
	Angiosperms	Dicots	Papaveraceae	Oreomecon lapponica	Coombs 68 [pro parte]	yes	68														DAO 01-01667648
http://media.canadensys.net/mt-specimens/large/MT00285820.jpg	Angiosperms	Dicots	Papaveraceae	Oreomecon lapponica	Dansereau 500627-4181		500627-4181																									MT00285820
http://media.canadensys.net/mt-specimens/large/MT00285819.jpg	Angiosperms	Dicots	Papaveraceae	Oreomecon lapponica	Dansereau 500708-1063		500708-1063																									MT00285819
https://www.gbif.org/occurrence/4596291046	Angiosperms	Dicots	Papaveraceae	Oreomecon lapponica	Gillespie et al. 11550		11550									CAN 10116531
https://www.gbif.org/occurrence/4596287508	Angiosperms	Dicots	Papaveraceae	Oreomecon lapponica	Gillespie et al. 11766		11766			ALTA						CAN 10116525	chars														MO	MT			NY
https://www.gbif.org/occurrence/4596282195	Angiosperms	Dicots	Papaveraceae	Oreomecon lapponica	Gillespie et al. 11834		11834		ALA							CAN 10116529																		npsp													US
https://www.gbif.org/occurrence/4596280384	Angiosperms	Dicots	Papaveraceae	Oreomecon lapponica	Gillespie et al. 11920		11920									CAN 10116537																MT
https://www.gbif.org/occurrence/4596277681	Angiosperms	Dicots	Papaveraceae	Oreomecon lapponica	Gillespie et al. 12033		12033									CAN 10116539
https://www.gbif.org/occurrence/4596286019	Angiosperms	Dicots	Papaveraceae	Oreomecon lapponica	Gillespie et al. 12091		12091									CAN 10116536
https://www.gbif.org/occurrence/4596278457	Angiosperms	Dicots	Papaveraceae	Oreomecon lapponica	Gillespie et al. 12110		12110									CAN 10116535
https://www.gbif.org/occurrence/4596283072	Angiosperms	Dicots	Papaveraceae	Oreomecon lapponica	Gillespie et al. 12209		12209									CAN 10116538															MO
https://www.gbif.org/occurrence/4596288217	Angiosperms	Dicots	Papaveraceae	Oreomecon lapponica	Gillespie et al. 12232		12232		ALA							CAN 10116540																MT						QFA
https://www.gbif.org/occurrence/4596284852	Angiosperms	Dicots	Papaveraceae	Oreomecon lapponica	Gillespie et al. 12392		12392									CAN 10116532
https://www.gbif.org/occurrence/4596283897	Angiosperms	Dicots	Papaveraceae	Oreomecon lapponica	Gillespie et al. 12396		12396									CAN 10116533
	Angiosperms	Dicots	Papaveraceae	Oreomecon lapponica	Hainault 3648		3648														DAO 01-01667455																		QK 59577
	Angiosperms	Dicots	Papaveraceae	Oreomecon lapponica	Oswald 352		352																																QK 135585
https://www.gbif.org/occurrence/1804458303	Angiosperms	Dicots	Papaveraceae	Oreomecon lapponica	Polunin 2593		2593									CAN 10052532
https://www.gbif.org/occurrence/4596285178	Angiosperms	Dicots	Papaveraceae	Oreomecon lapponica	Raynolds & Bültmann MKR-2022-56		MKR-2022-56									CAN 10169277
https://www.gbif.org/occurrence/1804539628	Angiosperms	Dicots	Papaveraceae	Oreomecon lapponica	Wynne-Edwards 8856		8856									CAN 10052529
	Angiosperms	Dicots	Plantaginaceae	Hippuris lanceolata	Parmelee & Seaborn 3898		3898														DAO 01-01435907
https://www.gbif.org/occurrence/1804562037	Angiosperms	Dicots	Plantaginaceae	Hippuris lanceolata	Wynne-Edwards 9082		9082									CAN 10073799
	Angiosperms	Dicots	Plumbaginaceae	Armeria maritima subsp. sibirica	Coombs 46		46														DAO 01-01533941
https://www.gbif.org/occurrence/2573562011	Angiosperms	Dicots	Plumbaginaceae	Armeria maritima subsp. sibirica	Crompton et al. s.n.		s.n.													COLO 02218808
https://www.gbif.org/occurrence/4596276768	Angiosperms	Dicots	Plumbaginaceae	Armeria maritima subsp. sibirica	Gillespie et al. 11518		11518									CAN 10116711
https://www.gbif.org/occurrence/4596284765	Angiosperms	Dicots	Plumbaginaceae	Armeria maritima subsp. sibirica	Gillespie et al. 11581		11581									CAN 10116709																MT		npsp
https://www.gbif.org/occurrence/4596276614	Angiosperms	Dicots	Plumbaginaceae	Armeria maritima subsp. sibirica	Gillespie et al. 11587		11587			ALTA						CAN 10116714	chars
https://www.gbif.org/occurrence/4596284515	Angiosperms	Dicots	Plumbaginaceae	Armeria maritima subsp. sibirica	Gillespie et al. 11605		11605									CAN 10116712
https://www.gbif.org/occurrence/4596281023	Angiosperms	Dicots	Plumbaginaceae	Armeria maritima subsp. sibirica	Gillespie et al. 11887		11887		ALA							CAN 10116713															MO	MT
https://www.gbif.org/occurrence/4596285732	Angiosperms	Dicots	Plumbaginaceae	Armeria maritima subsp. sibirica	Gillespie et al. 11903		11903									CAN 10116708																															US
https://www.gbif.org/occurrence/4596281771	Angiosperms	Dicots	Plumbaginaceae	Armeria maritima subsp. sibirica	Gillespie et al. 12188		12188									CAN 10116715
https://www.gbif.org/occurrence/4596278015	Angiosperms	Dicots	Plumbaginaceae	Armeria maritima subsp. sibirica	Gillespie et al. 12369		12369									CAN 10116716																						QFA								UBC
https://www.gbif.org/occurrence/4596285570	Angiosperms	Dicots	Plumbaginaceae	Armeria maritima subsp. sibirica	Gillespie et al. 12405		12405									CAN 10116710
https://www.gbif.org/occurrence/4596280510	Angiosperms	Dicots	Plumbaginaceae	Armeria maritima subsp. sibirica	Gillespie et al. 12446		12446									CAN 10116717
https://www.gbif.org/occurrence/1804509369	Angiosperms	Dicots	Plumbaginaceae	Armeria maritima subsp. sibirica	Hainault 3742		3742									CAN 10079158					DAO 01-01533722															O V548093			QK 59618
	Angiosperms	Dicots	Plumbaginaceae	Armeria maritima subsp. sibirica	Hainault 3909		3909														DAO 01-01533723															O V548094
	Angiosperms	Dicots	Plumbaginaceae	Armeria maritima subsp. sibirica	Martin 56		56														DAO 01-015333725
	Angiosperms	Dicots	Plumbaginaceae	Armeria maritima subsp. sibirica	Parmelee & Seaborn 3848		3848														DAO 01-01533731
	Angiosperms	Dicots	Plumbaginaceae	Armeria maritima subsp. sibirica	Parmelee & Seaborn 3957		3957														DAO 01-01533727
https://www.gbif.org/occurrence/1804435854	Angiosperms	Dicots	Plumbaginaceae	Armeria maritima subsp. sibirica	Smith VP-99-61		VP-99-61									CAN 10079174
https://www.gbif.org/occurrence/1804512045	Angiosperms	Dicots	Plumbaginaceae	Armeria maritima subsp. sibirica	Webber 1300		1300									CAN 10079159				COLO 02218790																			QK 71154
https://www.gbif.org/occurrence/1804560750	Angiosperms	Dicots	Plumbaginaceae	Armeria maritima subsp. sibirica	Wynne-Edwards 8948		8948									CAN 10079153
https://www.gbif.org/occurrence/2284169585	Angiosperms	Dicots	Polygonaceae	Bistorta vivipara	Bartlett 223		223																																								US 03226066
	Angiosperms	Dicots	Polygonaceae	Bistorta vivipara	Coombs 42		42														DAO 01-01001133803
	Angiosperms	Dicots	Polygonaceae	Bistorta vivipara	Coombs 66		66														DAO 01-01001133810
https://www.gbif.org/occurrence/2573407432	Angiosperms	Dicots	Polygonaceae	Bistorta vivipara	Crompton et al. s.n.		s.n.													COLO 01690445
http://media.canadensys.net/mt-specimens/large/MT00285747.jpg	Angiosperms	Dicots	Polygonaceae	Bistorta vivipara	Dansereau 500625-0261		500625-0261																									MT00285747
http://media.canadensys.net/mt-specimens/large/MT00285750.jpg	Angiosperms	Dicots	Polygonaceae	Bistorta vivipara	Dansereau 500710-0153		500710-0153																									MT00285750
http://media.canadensys.net/mt-specimens/large/MT00285749.jpg	Angiosperms	Dicots	Polygonaceae	Bistorta vivipara	Dansereau 500713-0872		500713-0872																									MT00285749
http://media.canadensys.net/mt-specimens/large/MT00285751.jpg	Angiosperms	Dicots	Polygonaceae	Bistorta vivipara	Dansereau 500803-0153		500803-0153																									MT00285751
http://media.canadensys.net/mt-specimens/large/MT00285779.jpg	Angiosperms	Dicots	Polygonaceae	Bistorta vivipara	Dansereau 500803-0287		500803-0287																									MT00285779
https://www.gbif.org/occurrence/4596284418	Angiosperms	Dicots	Polygonaceae	Bistorta vivipara	Dare et al. 82		82									CAN 10092725
https://www.gbif.org/occurrence/2859333110	Angiosperms	Dicots	Polygonaceae	Bistorta vivipara	Dutilly 1426		1426											CM412984																				QFA 39611
https://www.gbif.org/occurrence/1978795069	Angiosperms	Dicots	Polygonaceae	Bistorta vivipara	Dutilly 9360		9360																															QFA0157886
	Angiosperms	Dicots	Polygonaceae	Bistorta vivipara	Elven 3460/99		3460/99																													O V548054
	Angiosperms	Dicots	Polygonaceae	Bistorta vivipara	Elven 3499/99		3499/99																													O V548055
	Angiosperms	Dicots	Polygonaceae	Bistorta vivipara	Forbes 141		141														DAO 01-01001133815
	Angiosperms	Dicots	Polygonaceae	Bistorta vivipara	Forbes 38		38														DAO 01-01001133816
https://www.gbif.org/occurrence/4596283515	Angiosperms	Dicots	Polygonaceae	Bistorta vivipara	Gillespie et al. 11481		11481									CAN 10116728																		npsp
https://www.gbif.org/occurrence/4596288470	Angiosperms	Dicots	Polygonaceae	Bistorta vivipara	Gillespie et al. 11685		11685									CAN 10116739																		npsp
https://www.gbif.org/occurrence/4596285297	Angiosperms	Dicots	Polygonaceae	Bistorta vivipara	Gillespie et al. 11845		11845									CAN 10116730
https://www.gbif.org/occurrence/4596279878	Angiosperms	Dicots	Polygonaceae	Bistorta vivipara	Gillespie et al. 11859		11859									CAN 10116731
https://www.gbif.org/occurrence/4596279110	Angiosperms	Dicots	Polygonaceae	Bistorta vivipara	Gillespie et al. 11931		11931									CAN 10116732	chars
https://www.gbif.org/occurrence/4596277529	Angiosperms	Dicots	Polygonaceae	Bistorta vivipara	Gillespie et al. 12018		12018									CAN 10116733																MT
https://www.gbif.org/occurrence/4596279156	Angiosperms	Dicots	Polygonaceae	Bistorta vivipara	Gillespie et al. 12109		12109		ALA							CAN 10116734
https://www.gbif.org/occurrence/4596278853	Angiosperms	Dicots	Polygonaceae	Bistorta vivipara	Gillespie et al. 12150		12150									CAN 10116735
https://www.gbif.org/occurrence/4596288522	Angiosperms	Dicots	Polygonaceae	Bistorta vivipara	Gillespie et al. 12189		12189									CAN 10116736
https://www.gbif.org/occurrence/4596288237	Angiosperms	Dicots	Polygonaceae	Bistorta vivipara	Gillespie et al. 12344		12344									CAN 10116737
https://www.gbif.org/occurrence/4596294363	Angiosperms	Dicots	Polygonaceae	Bistorta vivipara	Gillespie et al. 12406		12406									CAN 10116729
https://www.gbif.org/occurrence/4596289062	Angiosperms	Dicots	Polygonaceae	Bistorta vivipara	Gillespie et al. 12448		12448									CAN 10116738																MT
https://www.gbif.org/occurrence/1804412504	Angiosperms	Dicots	Polygonaceae	Bistorta vivipara	Hainault 3707		3707									CAN 10033231					DAO 01-01001133890															O V548067			QK 59640
	Angiosperms	Dicots	Polygonaceae	Bistorta vivipara	Martin 21		21														DAO 01-01001133805
	Angiosperms	Dicots	Polygonaceae	Bistorta vivipara	Oswald 345		345																																QK 135590
	Angiosperms	Dicots	Polygonaceae	Bistorta vivipara	Parmelee & Seaborn 3790		3790														DAO 01-01001133806
	Angiosperms	Dicots	Polygonaceae	Bistorta vivipara	Parmelee & Seaborn 3840a		3840a														DAO 01-01001133809
	Angiosperms	Dicots	Polygonaceae	Bistorta vivipara	Parmelee & Seaborn 3844		3844														DAO 01-01001133813
https://www.gbif.org/occurrence/1804513908	Angiosperms	Dicots	Polygonaceae	Bistorta vivipara	Polunin 640		640									CAN 10033097
https://www.gbif.org/occurrence/1804605964	Angiosperms	Dicots	Polygonaceae	Bistorta vivipara	Richardson & Webber 29		29									CAN 10033224				COLO 01690395
https://www.gbif.org/occurrence/1804440640	Angiosperms	Dicots	Polygonaceae	Bistorta vivipara	Smith VP-105-61		VP-105-61									CAN 10033226
https://www.gbif.org/occurrence/2573411073	Angiosperms	Dicots	Polygonaceae	Bistorta vivipara	Webber 1192		1192													COLO 01690403
https://www.gbif.org/occurrence/1804550596	Angiosperms	Dicots	Polygonaceae	Bistorta vivipara	Webber 1232b		1232b									CAN 10033232				COLO 01690296
https://www.gbif.org/occurrence/1804422695	Angiosperms	Dicots	Polygonaceae	Bistorta vivipara	Wynne-Edwards 8940		8940									CAN 10033228
https://www.gbif.org/occurrence/1804561562	Angiosperms	Dicots	Polygonaceae	Bistorta vivipara	Wynne-Edwards 9043		9043									CAN 10033229
http://media.canadensys.net/mt-specimens/large/MT00285746.jpg	Angiosperms	Dicots	Polygonaceae	Koenigia islandica	Dansereau 500713-1067		500713-1067																									MT00285746
http://media.canadensys.net/mt-specimens/large/MT00285745.jpg	Angiosperms	Dicots	Polygonaceae	Koenigia islandica	Dansereau 500801-0467		500801-0467																									MT00285745
https://www.gbif.org/occurrence/2859076119	Angiosperms	Dicots	Polygonaceae	Koenigia islandica	Dutilly 634		634											CM416164																				QFA 39617
https://www.gbif.org/occurrence/1804558596	Angiosperms	Dicots	Polygonaceae	Koenigia islandica	Elven 3468/99		3468/99		ALA V132358							CAN 10035795
https://www.gbif.org/occurrence/4596289597	Angiosperms	Dicots	Polygonaceae	Koenigia islandica	Gillespie et al. 11524		11524									CAN 10121762
https://www.gbif.org/occurrence/4596289701	Angiosperms	Dicots	Polygonaceae	Koenigia islandica	Gillespie et al. 11870		11870			ALTA						CAN 10121760	chars															MT
https://www.gbif.org/occurrence/4596285251	Angiosperms	Dicots	Polygonaceae	Koenigia islandica	Gillespie et al. 12048		12048		ALA							CAN 10121759
https://www.gbif.org/occurrence/4596277361	Angiosperms	Dicots	Polygonaceae	Koenigia islandica	Gillespie et al. 12246		12246									CAN 10121761
https://www.gbif.org/occurrence/4596290026	Angiosperms	Dicots	Polygonaceae	Koenigia islandica	Gillespie et al. 12420		12420									CAN 10121770															MO			npsp
https://www.gbif.org/occurrence/1804363655	Angiosperms	Dicots	Polygonaceae	Koenigia islandica	Hainault 3879		3879									CAN 10035801																				O V548075			QK 60101
https://www.gbif.org/occurrence/1804606631	Angiosperms	Dicots	Polygonaceae	Koenigia islandica	Hainault 4046		4046									CAN 10035802																				O V548074			QK 59730
https://www.gbif.org/occurrence/1804557648	Angiosperms	Dicots	Polygonaceae	Koenigia islandica	Smith VP-58-61		VP-58-61									CAN 10035799
https://www.gbif.org/occurrence/1804393907	Angiosperms	Dicots	Polygonaceae	Koenigia islandica	Smith VP-91-61		VP-91-61									CAN 10035803
https://www.gbif.org/occurrence/1804422946	Angiosperms	Dicots	Polygonaceae	Koenigia islandica	Wynne-Edwards 8955		8955									CAN 10035794
https://www.gbif.org/occurrence/2284321610	Angiosperms	Dicots	Polygonaceae	Oxyria digyna	Bartlett 248		248																																								US 03286703
	Angiosperms	Dicots	Polygonaceae	Oxyria digyna	Coombs 43		43														DAO 01-01000126325
	Angiosperms	Dicots	Polygonaceae	Oxyria digyna	Coombs 67		67														DAO 01-01001126324
https://www.gbif.org/occurrence/2573412139	Angiosperms	Dicots	Polygonaceae	Oxyria digyna	Crompton et al. s.n.		s.n.													COLO 01724855
https://www.gbif.org/occurrence/2573410832	Angiosperms	Dicots	Polygonaceae	Oxyria digyna	Crompton et al. s.n.		s.n.													COLO 01724863
http://media.canadensys.net/mt-specimens/large/MT00285508.jpg	Angiosperms	Dicots	Polygonaceae	Oxyria digyna	Dansereau 500624-0156		500624-0156																									MT00285508
http://media.canadensys.net/mt-specimens/large/MT00285744.jpg	Angiosperms	Dicots	Polygonaceae	Oxyria digyna	Dansereau 500627-2454		500627-2454																									MT00285744
http://media.canadensys.net/mt-specimens/large/MT00285780.jpg	Angiosperms	Dicots	Polygonaceae	Oxyria digyna	Dansereau 500630-1755		500630-1755																									MT00285780
http://media.canadensys.net/mt-specimens/large/MT00285506.jpg	Angiosperms	Dicots	Polygonaceae	Oxyria digyna	Dansereau 500710-0260		500710-0260																									MT00285506
http://media.canadensys.net/mt-specimens/large/MT00285505.jpg	Angiosperms	Dicots	Polygonaceae	Oxyria digyna	Dansereau 500710-0365		500710-0365																									MT00285505
http://media.canadensys.net/mt-specimens/large/MT00285507.jpg	Angiosperms	Dicots	Polygonaceae	Oxyria digyna	Dansereau 500801-0260		500801-0260																									MT00285507, MT00285788
https://www.gbif.org/occurrence/4596286460	Angiosperms	Dicots	Polygonaceae	Oxyria digyna	Dare 5		5									CAN 10092732
http://media.canadensys.net/mt-specimens/large/MT00286599.jpg	Angiosperms	Dicots	Polygonaceae	Oxyria digyna	Dutilly 1448		1448																									MT00286599						QFA 20103, QFA (no acc. num.)
https://www.gbif.org/occurrence/1978794333	Angiosperms	Dicots	Polygonaceae	Oxyria digyna	Dutilly 9348		9348																															QFA0137746
https://www.gbif.org/occurrence/1804508973	Angiosperms	Dicots	Polygonaceae	Oxyria digyna	Elven 3469/99		3469/99									CAN 10031815
	Angiosperms	Dicots	Polygonaceae	Oxyria digyna	Forbes 100		100														DAO 01-01001126329
	Angiosperms	Dicots	Polygonaceae	Oxyria digyna	Forbes 4		4														DAO 01-01001126331
	Angiosperms	Dicots	Polygonaceae	Oxyria digyna	Forbes 46		46														DAO 01-01001126330
https://www.gbif.org/occurrence/4596290341	Angiosperms	Dicots	Polygonaceae	Oxyria digyna	Gillespie et al. 11468		11468									CAN 10116602	chars															MT		npsp
https://www.gbif.org/occurrence/4596293323	Angiosperms	Dicots	Polygonaceae	Oxyria digyna	Gillespie et al. 11505		11505			ALTA						CAN 10116605															MO
https://www.gbif.org/occurrence/4596286391	Angiosperms	Dicots	Polygonaceae	Oxyria digyna	Gillespie et al. 11630		11630									CAN 10116603																															US
https://www.gbif.org/occurrence/4596276473	Angiosperms	Dicots	Polygonaceae	Oxyria digyna	Gillespie et al. 11828		11828		ALA							CAN 10116604																						QFA
https://www.gbif.org/occurrence/4596287038	Angiosperms	Dicots	Polygonaceae	Oxyria digyna	Gillespie et al. 11935		11935									CAN 10116607
https://www.gbif.org/occurrence/4596291801	Angiosperms	Dicots	Polygonaceae	Oxyria digyna	Gillespie et al. 12029		12029									CAN 10116608
https://www.gbif.org/occurrence/4596280086	Angiosperms	Dicots	Polygonaceae	Oxyria digyna	Gillespie et al. 12132		12132									CAN 10116609																MT
https://www.gbif.org/occurrence/4596281678	Angiosperms	Dicots	Polygonaceae	Oxyria digyna	Gillespie et al. 12197		12197									CAN 10116610
https://www.gbif.org/occurrence/4596292466	Angiosperms	Dicots	Polygonaceae	Oxyria digyna	Gillespie et al. 12233		12233		ALA							CAN 10116611																			NY
https://www.gbif.org/occurrence/4596285439	Angiosperms	Dicots	Polygonaceae	Oxyria digyna	Gillespie et al. 12342		12342									CAN 10116612																		npsp
https://www.gbif.org/occurrence/4596289920	Angiosperms	Dicots	Polygonaceae	Oxyria digyna	Gillespie et al. 12470		12470									CAN 10116606
	Angiosperms	Dicots	Polygonaceae	Oxyria digyna	Hainault 3693		3693														DAO 01-01001126326																		QK 59714
	Angiosperms	Dicots	Polygonaceae	Oxyria digyna	Martin 5		5														DAO 01-01001126323
	Angiosperms	Dicots	Polygonaceae	Oxyria digyna	Oswald 353		353																																QK 135589
	Angiosperms	Dicots	Polygonaceae	Oxyria digyna	Parmelee & Seaborn 3813		3813														DAO 01-01001126340
	Angiosperms	Dicots	Polygonaceae	Oxyria digyna	Parmelee & Seaborn 3847		3847														DAO 01-01001126339
https://www.gbif.org/occurrence/1804408432	Angiosperms	Dicots	Polygonaceae	Oxyria digyna	Polunin 609		609									CAN 10031764
https://www.gbif.org/occurrence/4596285907	Angiosperms	Dicots	Polygonaceae	Oxyria digyna	Raynolds & Bültmann MKR-2022-46		MKR-2022-46									CAN 10169285
https://www.gbif.org/occurrence/1804591462	Angiosperms	Dicots	Polygonaceae	Oxyria digyna	Richardson & Webber 4		4									CAN 10031808				COLO 01724848																			QK 71096
https://www.gbif.org/occurrence/1804588208	Angiosperms	Dicots	Polygonaceae	Oxyria digyna	Smith VP-23-61		VP-23-61									CAN 10031809
https://www.gbif.org/occurrence/1804383509	Angiosperms	Dicots	Polygonaceae	Oxyria digyna	Smith VP-83-61		VP-83-61									CAN 10015297
https://www.gbif.org/occurrence/1804399780	Angiosperms	Dicots	Polygonaceae	Oxyria digyna	Webber 1219		1219									CAN 10031765				COLO 01724822																			QK 71097
https://www.gbif.org/occurrence/1804446310	Angiosperms	Dicots	Polygonaceae	Oxyria digyna	Wynne-Edwards 8911		8911									CAN 10015296
https://www.gbif.org/occurrence/4596285116	Angiosperms	Dicots	Ranunculaceae	Ranunculus arcticus	Gillespie et al. 12408		12408									CAN 10116561																MT		npsp
https://www.gbif.org/occurrence/1804573470	Angiosperms	Dicots	Ranunculaceae	Ranunculus arcticus	Wynne-Edwards 9001		9001									CAN 10051067
	Angiosperms	Dicots	Ranunculaceae	Ranunculus hyperboreus subsp. hyperboreus	Dansereau 500804-0781		500804-0781																									MT - no acc. num.
https://www.gbif.org/occurrence/4596289191	Angiosperms	Dicots	Ranunculaceae	Ranunculus hyperboreus subsp. hyperboreus	Gillespie et al. 11499		11499									CAN 10121772	chars															MT
https://www.gbif.org/occurrence/4596288306	Angiosperms	Dicots	Ranunculaceae	Ranunculus hyperboreus subsp. hyperboreus	Gillespie et al. 12088		12088									CAN 10121771																		npsp
https://www.gbif.org/occurrence/4596277731	Angiosperms	Dicots	Ranunculaceae	Ranunculus hyperboreus subsp. hyperboreus	Gillespie et al. 12418		12418		ALA							CAN 10121773
https://www.gbif.org/occurrence/1804470926	Angiosperms	Dicots	Ranunculaceae	Ranunculus hyperboreus subsp. hyperboreus	Hainault 4008		4008									CAN 10050634					DAO 01-01667510															O V548668			QK 59838
	Angiosperms	Dicots	Ranunculaceae	Ranunculus hyperboreus subsp. hyperboreus	Martin 41		41														DAO 91605
	Angiosperms	Dicots	Ranunculaceae	Ranunculus hyperboreus subsp. hyperboreus	Parmelee & Seaborn 3900		3900														DAO 01-01667508
	Angiosperms	Dicots	Ranunculaceae	Ranunculus hyperboreus subsp. hyperboreus	Parmelee & Seaborn 3996		3996														DAO 01-01667507, DAO 01-01667509
https://www.gbif.org/occurrence/4596278676	Angiosperms	Dicots	Ranunculaceae	Ranunculus hyperboreus subsp. hyperboreus	Raynolds & Bültmann MKR-2022-26		MKR-2022-26									CAN 10169251
https://www.gbif.org/occurrence/1804373806	Angiosperms	Dicots	Ranunculaceae	Ranunculus hyperboreus subsp. hyperboreus	Smith VP-90-61		VP-90-61									CAN 10050624
	Angiosperms	Dicots	Ranunculaceae	Ranunculus hyperboreus subsp. hyperboreus	Taylor s.n.		s.n.																					MEL 2424352
https://www.gbif.org/occurrence/1804555951	Angiosperms	Dicots	Ranunculaceae	Ranunculus hyperboreus subsp. hyperboreus	Wynne-Edwards 8941		8941									CAN 10050583
https://www.gbif.org/occurrence/1804535363	Angiosperms	Dicots	Ranunculaceae	Ranunculus hyperboreus subsp. hyperboreus	Wynne-Edwards 9039		9039									CAN 10050581
https://www.gbif.org/occurrence/1804405614	Angiosperms	Dicots	Ranunculaceae	Ranunculus nivalis	Bartlett 224		224									CAN 10050833																															US 03568667
http://media.canadensys.net/mt-specimens/large/MT00203790.jpg	Angiosperms	Dicots	Ranunculaceae	Ranunculus nivalis	Dansereau 500610-2553		500610-2553																									MT00203790, MT00203793
http://media.canadensys.net/mt-specimens/large/MT00203791.jpg	Angiosperms	Dicots	Ranunculaceae	Ranunculus nivalis	Dansereau 500614-1351		500614-1351																									MT00203791
http://media.canadensys.net/mt-specimens/large/MT00203792.jpg	Angiosperms	Dicots	Ranunculaceae	Ranunculus nivalis	Dansereau 500701-0452		500701-0452																									MT00203792
http://media.canadensys.net/mt-specimens/large/MT00203795.jpg	Angiosperms	Dicots	Ranunculaceae	Ranunculus nivalis	Dansereau 500717-0151		500717-0151																									MT00203795
http://media.canadensys.net/mt-specimens/large/MT00203794.jpg	Angiosperms	Dicots	Ranunculaceae	Ranunculus nivalis	Dansereau 500720-0452		500720-0452																									MT00203794
https://media.qfa.herbier.ulaval.ca/QFA0615084.jpg	Angiosperms	Dicots	Ranunculaceae	Ranunculus nivalis	Dutilly 1458		1458																															QFA0615084
https://www.gbif.org/occurrence/1804381690	Angiosperms	Dicots	Ranunculaceae	Ranunculus nivalis	Elven 3484/99		3484/99									CAN 10050787
https://www.gbif.org/occurrence/1146336413	Angiosperms	Dicots	Ranunculaceae	Ranunculus nivalis	Elven 3487/99		3487/99		ALA V132050																											O V548696
	Angiosperms	Dicots	Ranunculaceae	Ranunculus nivalis	Forbes 1		1														DAO 01-01667459
	Angiosperms	Dicots	Ranunculaceae	Ranunculus nivalis	Forbes 47		47														DAO 01-01667463
	Angiosperms	Dicots	Ranunculaceae	Ranunculus nivalis	Forbes 98		98														DAO 01-01667464
https://www.gbif.org/occurrence/4596290340	Angiosperms	Dicots	Ranunculaceae	Ranunculus nivalis	Gillespie et al. 11479		11479									CAN 10121757																MT		npsp												UBC
https://www.gbif.org/occurrence/4596286456	Angiosperms	Dicots	Ranunculaceae	Ranunculus nivalis	Gillespie et al. 11504		11504			ALTA						CAN 10121777															MO			npsp
https://www.gbif.org/occurrence/4596293949	Angiosperms	Dicots	Ranunculaceae	Ranunculus nivalis	Gillespie et al. 11660		11660									CAN 10121778
https://www.gbif.org/occurrence/4596276740	Angiosperms	Dicots	Ranunculaceae	Ranunculus nivalis	Gillespie et al. 11853		11853		ALA							CAN 10121758																															US
https://www.gbif.org/occurrence/4596280143	Angiosperms	Dicots	Ranunculaceae	Ranunculus nivalis	Gillespie et al. 11854		11854									CAN 10121763
https://www.gbif.org/occurrence/4596284040	Angiosperms	Dicots	Ranunculaceae	Ranunculus nivalis	Gillespie et al. 11996		11996									CAN 10121768																MT
https://www.gbif.org/occurrence/4596279610	Angiosperms	Dicots	Ranunculaceae	Ranunculus nivalis	Gillespie et al. 12058		12058		ALA							CAN 10121769
https://www.gbif.org/occurrence/4596283531	Angiosperms	Dicots	Ranunculaceae	Ranunculus nivalis	Gillespie et al. 12155		12155									CAN 10121764
https://www.gbif.org/occurrence/4596294239	Angiosperms	Dicots	Ranunculaceae	Ranunculus nivalis	Gillespie et al. 12221		12221									CAN 10121765																		npsp
https://www.gbif.org/occurrence/4596284972	Angiosperms	Dicots	Ranunculaceae	Ranunculus nivalis	Gillespie et al. 12314		12314									CAN 10121766																MT
https://www.gbif.org/occurrence/4596281708	Angiosperms	Dicots	Ranunculaceae	Ranunculus nivalis	Gillespie et al. 12321		12321									CAN 10121767	chars																					QFA
	Angiosperms	Dicots	Ranunculaceae	Ranunculus nivalis	Hainault 3653		3653														DAO 01-01667456															O V548715			QK 59580
https://www.gbif.org/occurrence/1804605414	Angiosperms	Dicots	Ranunculaceae	Ranunculus nivalis	Hainault 3796		3796									CAN 10050838					DAO 01-01667458															O V548716			QK 59644
	Angiosperms	Dicots	Ranunculaceae	Ranunculus nivalis	Hainault 3813		3813														DAO 01-01667457															O V548717			QK 59563
https://www.gbif.org/occurrence/1248742859	Angiosperms	Dicots	Ranunculaceae	Ranunculus nivalis	Martin 1		1														DAO 01-01667460																	QFA0615087
	Angiosperms	Dicots	Ranunculaceae	Ranunculus nivalis	Parmelee & Seaborn 3811		3811														DAO 91878
	Angiosperms	Dicots	Ranunculaceae	Ranunculus nivalis	Parmelee & Seaborn 3815		3815														DAO 91880
	Angiosperms	Dicots	Ranunculaceae	Ranunculus nivalis	Parmelee & Seaborn 3832		3832														DAO 01-01000677185, DAO 01-01667461
	Angiosperms	Dicots	Ranunculaceae	Ranunculus nivalis	Parmelee & Seaborn 3839		3839														DAO 538983
	Angiosperms	Dicots	Ranunculaceae	Ranunculus nivalis	Parmelee & Seaborn 3938		3938														DAO 01-01000677573, DAO 01-01667462
	Angiosperms	Dicots	Ranunculaceae	Ranunculus nivalis	Parmelee & Seaborn 3942		3942														DAO 538982
https://www.gbif.org/occurrence/3950496483	Angiosperms	Dicots	Ranunculaceae	Ranunculus nivalis	Philpot et al. s.n.		s.n.													COLO 02403194
https://www.gbif.org/occurrence/4596278561	Angiosperms	Dicots	Ranunculaceae	Ranunculus nivalis	Raynolds & Bültmann MKR-2022-52		MKR-2022-52									CAN 10169293
https://www.gbif.org/occurrence/1804602468	Angiosperms	Dicots	Ranunculaceae	Ranunculus nivalis	Richardson & Webber 61		61									CAN 10050837				COLO 02403145
https://www.gbif.org/occurrence/3950501488	Angiosperms	Dicots	Ranunculaceae	Ranunculus nivalis	Ryder s.n.		s.n.													COLO 02403160
https://www.gbif.org/occurrence/1804505250	Angiosperms	Dicots	Ranunculaceae	Ranunculus nivalis	Smith VP-22-61		VP-22-61									CAN 10050782
https://www.gbif.org/occurrence/1804443682	Angiosperms	Dicots	Ranunculaceae	Ranunculus nivalis	Webber 1179		1179									CAN 10050836				COLO 02403152																			QK 71107
https://www.gbif.org/occurrence/3950495480	Angiosperms	Dicots	Ranunculaceae	Ranunculus nivalis	Webber 1220		1220													COLO 02403186
https://www.gbif.org/occurrence/1804588835	Angiosperms	Dicots	Ranunculaceae	Ranunculus nivalis	Wynne-Edwards 8811		8811									CAN 10050820
https://www.gbif.org/occurrence/1804376606	Angiosperms	Dicots	Ranunculaceae	Ranunculus nivalis	Wynne-Edwards 8830		8830									CAN 10050797
https://www.gbif.org/occurrence/1804529405	Angiosperms	Dicots	Ranunculaceae	Ranunculus nivalis	Wynne-Edwards 8868		8868									CAN 10050801
https://www.gbif.org/occurrence/1804589366	Angiosperms	Dicots	Ranunculaceae	Ranunculus nivalis	Wynne-Edwards 8932		8932									CAN 10050799
https://www.gbif.org/occurrence/1804428763	Angiosperms	Dicots	Ranunculaceae	Ranunculus nivalis	Wynne-Edwards 9024		9024									CAN 10050798
https://www.gbif.org/occurrence/1804390629	Angiosperms	Dicots	Ranunculaceae	Ranunculus nivalis	Wynne-Edwards 9096		9096									CAN 10050821
	Angiosperms	Dicots	Ranunculaceae	Ranunculus pygmaeus	Dansereau 500720-0661		500720-0661																									MT - no acc. num.
http://media.canadensys.net/mt-specimens/large/MT00286612.jpg	Angiosperms	Dicots	Ranunculaceae	Ranunculus pygmaeus	Dansereau 500804-0252		500804-0252																									MT00286612
http://media.canadensys.net/mt-specimens/large/MT00286611.jpg	Angiosperms	Dicots	Ranunculaceae	Ranunculus pygmaeus	Dansereau 500822-0354		500822-0354																									MT00286611
https://www.gbif.org/occurrence/1804515438	Angiosperms	Dicots	Ranunculaceae	Ranunculus pygmaeus	Elven 3485/99		3485/99									CAN 10050980
	Angiosperms	Dicots	Ranunculaceae	Ranunculus pygmaeus	Elven 3514/99		3514/99																													O V548721
	Angiosperms	Dicots	Ranunculaceae	Ranunculus pygmaeus	Forbes 116		116														DAO 01-01667468
	Angiosperms	Dicots	Ranunculaceae	Ranunculus pygmaeus	Forbes 126		126														DAO 01-01667467
https://www.gbif.org/occurrence/4596277146	Angiosperms	Dicots	Ranunculaceae	Ranunculus pygmaeus	Gillespie et al. 11513		11513									CAN 10121775
https://www.gbif.org/occurrence/4596284380	Angiosperms	Dicots	Ranunculaceae	Ranunculus pygmaeus	Gillespie et al. 12215		12215									CAN 10121774	chars																	npsp
https://www.gbif.org/occurrence/4596279312	Angiosperms	Dicots	Ranunculaceae	Ranunculus pygmaeus	Gillespie et al. 12219		12219									CAN 10121776																MT
https://www.gbif.org/occurrence/1804573532	Angiosperms	Dicots	Ranunculaceae	Ranunculus pygmaeus	Hainault 3838		3838									CAN 10050996					DAO 01-01667469																		QK 59650
	Angiosperms	Dicots	Ranunculaceae	Ranunculus pygmaeus	Martin 3		3														DAO 01-01667465, DAO 01-01667466
https://www.gbif.org/occurrence/1804480235	Angiosperms	Dicots	Ranunculaceae	Ranunculus pygmaeus	Polunin 2602		2602									CAN 10050995
https://www.gbif.org/occurrence/2425424404	Angiosperms	Dicots	Ranunculaceae	Ranunculus pygmaeus	Polunin 647		647																	GH01837336
https://www.gbif.org/occurrence/1804566497	Angiosperms	Dicots	Ranunculaceae	Ranunculus pygmaeus	Smith VP-66-61		VP-66-61									CAN 10050986
https://www.gbif.org/occurrence/1804392220	Angiosperms	Dicots	Ranunculaceae	Ranunculus pygmaeus	Wynne-Edwards 8988		8988									CAN 10050999
https://www.gbif.org/occurrence/1804460205	Angiosperms	Dicots	Ranunculaceae	Ranunculus pygmaeus	Wynne-Edwards 9025		9025									CAN 10051000
https://www.gbif.org/occurrence/1804442394	Angiosperms	Dicots	Ranunculaceae	Ranunculus pygmaeus	Wynne-Edwards 9050		9050									CAN 10050998
	Angiosperms	Dicots	Ranunculaceae	Ranunculus sabinei	Oswald 364		364																																QK 135602
https://www.gbif.org/occurrence/1804509990	Angiosperms	Dicots	Ranunculaceae	Ranunculus sabinei	Richardson & Webber 32		32									CAN 10052157				COLO 02407302																			QK 71108
https://www.gbif.org/occurrence/1804586197	Angiosperms	Dicots	Ranunculaceae	Ranunculus sabinei	Webber 1230		1230									CAN 10052156
	Angiosperms	Dicots	Ranunculaceae	Ranunculus sulphureus	Martin 2		2														DAO 01-01667470
	Angiosperms	Dicots	Ranunculaceae	Ranunculus trichophyllus	Dansereau 500805-0685		500805-0685																									MT00273066
https://www.gbif.org/occurrence/2571377841	Angiosperms	Dicots	Rosaceae	Dryas integrifolia subsp. integrifolia	Bartlett 233		233																																								US 03749654
	Angiosperms	Dicots	Rosaceae	Dryas integrifolia subsp. integrifolia	Coombs 45		45														DAO 01-01292225
	Angiosperms	Dicots	Rosaceae	Dryas integrifolia subsp. integrifolia	Coombs 69		69														DAO 01-01294395
https://www.gbif.org/occurrence/2573414038	Angiosperms	Dicots	Rosaceae	Dryas integrifolia subsp. integrifolia	Crompton et al. s.n.		s.n.													COLO 01107390
http://media.canadensys.net/mt-specimens/large/MT00287251.jpg	Angiosperms	Dicots	Rosaceae	Dryas integrifolia subsp. integrifolia	Dansereau 500604-0258 [pro parte, plants 2]	yes	500604-0258 [pro parte, plants 2]																									MT00287251
	Angiosperms	Dicots	Rosaceae	Dryas integrifolia subsp. integrifolia	Dansereau 500607-2551		500607-2551																									MT00204015
	Angiosperms	Dicots	Rosaceae	Dryas integrifolia subsp. integrifolia	Dansereau 500607-2752		500607-2752																									MT00204030
	Angiosperms	Dicots	Rosaceae	Dryas integrifolia subsp. integrifolia	Dansereau 500607-2853		500607-2853																									MT00203984
	Angiosperms	Dicots	Rosaceae	Dryas integrifolia subsp. integrifolia	Dansereau 500607-2954		500607-2954																									MT00203987
	Angiosperms	Dicots	Rosaceae	Dryas integrifolia subsp. integrifolia	Dansereau 500607-3255		500607-3255																									MT00203989
	Angiosperms	Dicots	Rosaceae	Dryas integrifolia subsp. integrifolia	Dansereau 500607-3356		500607-3356																									MT00203990
	Angiosperms	Dicots	Rosaceae	Dryas integrifolia subsp. integrifolia	Dansereau 500607-3457		500607-3457																									MT00203986
http://media.canadensys.net/mt-specimens/large/MT00204029.jpg	Angiosperms	Dicots	Rosaceae	Dryas integrifolia subsp. integrifolia	Dansereau 500623-1853		500623-1853																									MT00204029
	Angiosperms	Dicots	Rosaceae	Dryas integrifolia subsp. integrifolia	Dansereau 500624-0151		500624-0151																									MT00203988
	Angiosperms	Dicots	Rosaceae	Dryas integrifolia subsp. integrifolia	Dansereau 500627-3258		500627-3258																									MT00203985
	Angiosperms	Dicots	Rosaceae	Dryas integrifolia subsp. integrifolia	Dansereau 500701-0960		500701-0960																									MT00204034
	Angiosperms	Dicots	Rosaceae	Dryas integrifolia subsp. integrifolia	Dansereau 500702-0559		500702-0559																									MT00204037
	Angiosperms	Dicots	Rosaceae	Dryas integrifolia subsp. integrifolia	Dansereau 500713-0355		500713-0355																									MT00204031
	Angiosperms	Dicots	Rosaceae	Dryas integrifolia subsp. integrifolia	Dansereau 500713-1861		500713-1861																									MT00204036
http://media.canadensys.net/mt-specimens/large/MT00204035.jpg	Angiosperms	Dicots	Rosaceae	Dryas integrifolia subsp. integrifolia	Dansereau 500716-0857		500716-0857																									MT00204035
	Angiosperms	Dicots	Rosaceae	Dryas integrifolia subsp. integrifolia	Dansereau 500726-1481		500726-1481																									MT00204032
	Angiosperms	Dicots	Rosaceae	Dryas integrifolia subsp. integrifolia	Dansereau 500804-0454		500804-0454																									MT00204033
	Angiosperms	Dicots	Rosaceae	Dryas integrifolia subsp. integrifolia	Dansereau 500827-1165		500827-1165																									MT00204038
https://www.gbif.org/occurrence/4596285789	Angiosperms	Dicots	Rosaceae	Dryas integrifolia subsp. integrifolia	Dare et al. 88		88									CAN 10092777
https://media.qfa.herbier.ulaval.ca/QFA0141801.jpg	Angiosperms	Dicots	Rosaceae	Dryas integrifolia subsp. integrifolia	Dutilly 9359		9359																															QFA0141801
https://www.gbif.org/occurrence/1804499344	Angiosperms	Dicots	Rosaceae	Dryas integrifolia subsp. integrifolia	Elven 3436/99		3436/99		ALA V132468							CAN 10061799																				O V549977
	Angiosperms	Dicots	Rosaceae	Dryas integrifolia subsp. integrifolia	Forbes 129		129														DAO 01-01292300
	Angiosperms	Dicots	Rosaceae	Dryas integrifolia subsp. integrifolia	Forbes 15		15														DAO 01-01294394
	Angiosperms	Dicots	Rosaceae	Dryas integrifolia subsp. integrifolia	Forbes 61		61														DAO 01-01292301
https://www.gbif.org/occurrence/4596279414	Angiosperms	Dicots	Rosaceae	Dryas integrifolia subsp. integrifolia	Gillespie et al. 11488		11488									CAN 10116693	chars																	npsp
https://www.gbif.org/occurrence/4596293764	Angiosperms	Dicots	Rosaceae	Dryas integrifolia subsp. integrifolia	Gillespie et al. 11610		11610									CAN 10116685																MT
https://www.gbif.org/occurrence/4596288103	Angiosperms	Dicots	Rosaceae	Dryas integrifolia subsp. integrifolia	Gillespie et al. 11844		11844									CAN 10116686
https://www.gbif.org/occurrence/4596285843	Angiosperms	Dicots	Rosaceae	Dryas integrifolia subsp. integrifolia	Gillespie et al. 11944		11944									CAN 10116687
https://www.gbif.org/occurrence/4596284025	Angiosperms	Dicots	Rosaceae	Dryas integrifolia subsp. integrifolia	Gillespie et al. 12036		12036									CAN 10116688
https://www.gbif.org/occurrence/4596277952	Angiosperms	Dicots	Rosaceae	Dryas integrifolia subsp. integrifolia	Gillespie et al. 12115		12115									CAN 10116689
https://www.gbif.org/occurrence/4596277104	Angiosperms	Dicots	Rosaceae	Dryas integrifolia subsp. integrifolia	Gillespie et al. 12153		12153									CAN 10116690
https://www.gbif.org/occurrence/4596279521	Angiosperms	Dicots	Rosaceae	Dryas integrifolia subsp. integrifolia	Gillespie et al. 12338		12338									CAN 10116684
https://www.gbif.org/occurrence/4596280860	Angiosperms	Dicots	Rosaceae	Dryas integrifolia subsp. integrifolia	Gillespie et al. 12380		12380									CAN 10116691
https://www.gbif.org/occurrence/4596279413	Angiosperms	Dicots	Rosaceae	Dryas integrifolia subsp. integrifolia	Gillespie et al. 12433		12433									CAN 10116692																		npsp
	Angiosperms	Dicots	Rosaceae	Dryas integrifolia subsp. integrifolia	Hainault 3636		3636														DAO 01-01292265																		QK 59693
https://www.gbif.org/occurrence/1804557038	Angiosperms	Dicots	Rosaceae	Dryas integrifolia subsp. integrifolia	Hainault 4068		4068									CAN 10062452					DAO 01-01292264
https://www.gbif.org/occurrence/1804414935	Angiosperms	Dicots	Rosaceae	Dryas integrifolia subsp. integrifolia	Malte s.n. [119072]		s.n. [119072]									CAN 10062446								barcode-01588284
	Angiosperms	Dicots	Rosaceae	Dryas integrifolia subsp. integrifolia	Martin 8		8														DAO 01-01292299
	Angiosperms	Dicots	Rosaceae	Dryas integrifolia subsp. integrifolia	Oswald 346		346																																QK 135614
	Angiosperms	Dicots	Rosaceae	Dryas integrifolia subsp. integrifolia	Parmelee & Seaborn 3834		3834														DAO 01-01292306
	Angiosperms	Dicots	Rosaceae	Dryas integrifolia subsp. integrifolia	Parmelee & Seaborn 3937a		3937a														DAO 01-01292307
	Angiosperms	Dicots	Rosaceae	Dryas integrifolia subsp. integrifolia	Parmelee & Seaborn 3971		3971														DAO 01-01294397
https://www.gbif.org/occurrence/1804523615	Angiosperms	Dicots	Rosaceae	Dryas integrifolia subsp. integrifolia	Polunin 641		641									CAN 10062432
https://www.gbif.org/occurrence/1804514951	Angiosperms	Dicots	Rosaceae	Dryas integrifolia subsp. integrifolia	Richardson & Webber 5		5									CAN 10062455				COLO 01107408
https://www.gbif.org/occurrence/1804397087	Angiosperms	Dicots	Rosaceae	Dryas integrifolia subsp. integrifolia	Smith VP-17-61		VP-17-61									CAN 10062439
https://www.gbif.org/occurrence/1804443539	Angiosperms	Dicots	Rosaceae	Dryas integrifolia subsp. integrifolia	Webber 1238		1238									CAN 10062430				COLO 01107598
https://www.gbif.org/occurrence/1804373121	Angiosperms	Dicots	Rosaceae	Dryas integrifolia subsp. integrifolia	Wynne-Edwards 8822		8822									CAN 10062437
https://www.gbif.org/occurrence/1804481381	Angiosperms	Dicots	Rosaceae	Dryas integrifolia subsp. integrifolia	Wynne-Edwards 8827		8827									CAN 10062431
https://www.gbif.org/occurrence/1804594522	Angiosperms	Dicots	Rosaceae	Dryas integrifolia subsp. integrifolia	Wynne-Edwards 8849		8849									CAN 10062441
https://www.gbif.org/occurrence/2446122101	Angiosperms	Dicots	Rosaceae	Dryas integrifolia subsp. integrifolia	Wynne-Edwards 8870		8870									CAN 10062418
https://www.gbif.org/occurrence/1804427410	Angiosperms	Dicots	Rosaceae	Dryas integrifolia subsp. integrifolia	Wynne-Edwards 8910		8910									CAN 10062866
	Angiosperms	Dicots	Rosaceae	Potentilla ×prostrata	Hainault 3705		3705														DAO 01-01269246																		QK 59648
	Angiosperms	Dicots	Rosaceae	Potentilla ×prostrata	Parmelee & Seaborn 3867		3867														DAO 01-01269247
https://www.gbif.org/occurrence/1804516381	Angiosperms	Dicots	Rosaceae	Potentilla ×prostrata	Wynne-Edwards 8975		8975									CAN 10089154
https://www.gbif.org/occurrence/1804508487	Angiosperms	Dicots	Rosaceae	Potentilla ×prostrata	Wynne-Edwards 9056		9056									CAN 10087385
	Angiosperms	Dicots	Rosaceae	Potentilla arenosa × P. vahliana	Hainault 4040 [pro parte]	yes	4040														DAO 01-01273568
http://media.canadensys.net/mt-specimens/large/MT00287123.jpg	Angiosperms	Dicots	Rosaceae	Potentilla arenosa subsp. arenosa	Dansereau 500703-0365		500703-0365																									MT00287123, MT00287125
http://media.canadensys.net/mt-specimens/large/MT00287117.jpg	Angiosperms	Dicots	Rosaceae	Potentilla arenosa subsp. arenosa	Dansereau 500707-0954		500707-0954																									MT00287117, MT00287119, MT00287121
http://media.canadensys.net/mt-specimens/large/MT00287131.jpg	Angiosperms	Dicots	Rosaceae	Potentilla arenosa subsp. arenosa	Dansereau 500710-0363		500710-0363																									MT00287131
http://media.canadensys.net/mt-specimens/large/MT00287134.jpg	Angiosperms	Dicots	Rosaceae	Potentilla arenosa subsp. arenosa	Dansereau 500726-1171		500726-1171																									MT00287134
http://media.canadensys.net/mt-specimens/large/MT00287135.jpg	Angiosperms	Dicots	Rosaceae	Potentilla arenosa subsp. arenosa	Dansereau 500731-0564		500731-0564																									MT00287135
http://media.canadensys.net/mt-specimens/large/MT00287057.jpg	Angiosperms	Dicots	Rosaceae	Potentilla arenosa subsp. arenosa	Dansereau 500803-0474 [pro parte, plants A,B]	yes	500803-0474 [pro parte, plants A,B]																									MT00287057
http://media.canadensys.net/mt-specimens/large/MT00287132.jpg	Angiosperms	Dicots	Rosaceae	Potentilla arenosa subsp. arenosa	Dansereau 500823-0782		500823-0782																									MT00287132
http://media.canadensys.net/mt-specimens/large/MT00287137.jpg	Angiosperms	Dicots	Rosaceae	Potentilla arenosa subsp. arenosa	Dansereau 500823-0984		500823-0984																									MT00287137
https://www.gbif.org/occurrence/4596283847	Angiosperms	Dicots	Rosaceae	Potentilla arenosa subsp. arenosa	Gillespie et al. 11693		11693									CAN 10116613																MT		npsp
https://www.gbif.org/occurrence/4596281672	Angiosperms	Dicots	Rosaceae	Potentilla arenosa subsp. arenosa	Gillespie et al. 11705		11705		ALA							CAN 10116615	chars															MT		npsp
https://www.gbif.org/occurrence/4596286568	Angiosperms	Dicots	Rosaceae	Potentilla arenosa subsp. arenosa	Gillespie et al. 11891		11891									CAN 10116664																		npsp
https://www.gbif.org/occurrence/1913348091	Angiosperms	Dicots	Rosaceae	Potentilla arenosa subsp. arenosa	Wynne-Edwards 8823 [pro parte, plants a]	yes	8823									CAN 10063013
https://www.gbif.org/occurrence/1804384018	Angiosperms	Dicots	Rosaceae	Potentilla arenosa subsp. arenosa	Wynne-Edwards 8847		8847									CAN 10063012
https://www.gbif.org/occurrence/1804427389	Angiosperms	Dicots	Rosaceae	Potentilla arenosa subsp. arenosa	Wynne-Edwards 8854		8854									CAN 10063011
http://media.canadensys.net/mt-specimens/large/MT00287072.jpg	Angiosperms	Dicots	Rosaceae	Potentilla arenosa subsp. chamissonis	Dansereau 500627-3156		500627-3156																									MT00287072
https://www.gbif.org/occurrence/4596293046	Angiosperms	Dicots	Rosaceae	Potentilla arenosa subsp. chamissonis	Gillespie et al. 12427		12427		ALA	ALTA						CAN 10116614																MT		npsp
https://www.gbif.org/occurrence/1804403480	Angiosperms	Dicots	Rosaceae	Potentilla arenosa subsp. chamissonis	Wynne-Edwards 8841		8841									CAN 10064010
https://www.gbif.org/occurrence/1913347866	Angiosperms	Dicots	Rosaceae	Potentilla arenosa subsp. arenosa	Hainault 4017		4017									CAN 10063010					DAO 01-01289200																		QK 59723
http://media.canadensys.net/mt-specimens/large/MT00287126.jpg	Angiosperms	Dicots	Rosaceae	Potentilla cf. arenosa × vahliana	Dansereau 500703-0453		500703-0453																									MT00287126
http://media.canadensys.net/mt-specimens/large/MT00287127.jpg	Angiosperms	Dicots	Rosaceae	Potentilla cf. arenosa × vahliana	Dansereau 500710-0152 [pro parte]	yes	500710-0152																									MT00287127
http://media.canadensys.net/mt-specimens/large/MT00287128.jpg	Angiosperms	Dicots	Rosaceae	Potentilla cf. arenosa × vahliana	Dansereau 500730-0955		500730-0955																									MT00287128
https://www.gbif.org/occurrence/1804464475	Angiosperms	Dicots	Rosaceae	Potentilla cf. nivea	Wynne-Edwards 8976		8976									CAN 10064391
https://www.gbif.org/occurrence/4596287874	Angiosperms	Dicots	Rosaceae	Potentilla cf. subvahliana	Gillespie et al. 11716		11716									CAN 10116740																MT
https://www.gbif.org/occurrence/4596281309	Angiosperms	Dicots	Rosaceae	Potentilla cf. subvahliana	Gillespie et al. 12370b		12370b									CAN 10116741
http://media.canadensys.net/mt-specimens/large/MT00287075.jpg	Angiosperms	Dicots	Rosaceae	Potentilla cf. vahliana	Dansereau 500822-0353		500822-0353																									MT00287075
	Angiosperms	Dicots	Rosaceae	Potentilla hyparctica subsp. hyparctica	Coombs 95		95														DAO 01-01285125
	Angiosperms	Dicots	Rosaceae	Potentilla hyparctica subsp. hyparctica	Coombs 97		97														DAO 01-01285122
https://www.gbif.org/occurrence/2573418405	Angiosperms	Dicots	Rosaceae	Potentilla hyparctica subsp. hyparctica	Crompton et al. s.n.		s.n.													COLO 01126275
http://media.canadensys.net/mt-specimens/large/MT00287256.jpg	Angiosperms	Dicots	Rosaceae	Potentilla hyparctica subsp. hyparctica	Dansereau 500625-0352		500625-0352																									MT00287256, MT00287253
http://media.canadensys.net/mt-specimens/large/MT00287252.jpg	Angiosperms	Dicots	Rosaceae	Potentilla hyparctica subsp. hyparctica	Dansereau 500628-3151		500628-3151																									MT00287252
http://media.canadensys.net/mt-specimens/large/MT00287255.jpg	Angiosperms	Dicots	Rosaceae	Potentilla hyparctica subsp. hyparctica	Dansereau 500703-0454		500703-0454																									MT00287255
http://media.canadensys.net/mt-specimens/large/MT00287254.jpg	Angiosperms	Dicots	Rosaceae	Potentilla hyparctica subsp. hyparctica	Dansereau 500705-0163		500705-0163																									MT00287254
http://media.canadensys.net/mt-specimens/large/MT00287236.jpg	Angiosperms	Dicots	Rosaceae	Potentilla hyparctica subsp. hyparctica	Dansereau 500705-0351		500705-0351																									MT00287236
http://media.canadensys.net/mt-specimens/large/MT00287231.jpg	Angiosperms	Dicots	Rosaceae	Potentilla hyparctica subsp. hyparctica	Dansereau 500713-1166		500713-1166																									MT00287231
http://media.canadensys.net/mt-specimens/large/MT00287230.jpg	Angiosperms	Dicots	Rosaceae	Potentilla hyparctica subsp. hyparctica	Dansereau 500715-0392		500715-0392																									MT00287230
http://media.canadensys.net/mt-specimens/large/MT00287237.jpg	Angiosperms	Dicots	Rosaceae	Potentilla hyparctica subsp. hyparctica	Dansereau 500716-0667		500716-0667																									MT00287237
http://media.canadensys.net/mt-specimens/large/MT00287234.jpg	Angiosperms	Dicots	Rosaceae	Potentilla hyparctica subsp. hyparctica	Dansereau 500719-0255		500719-0255																									MT00287234
http://media.canadensys.net/mt-specimens/large/MT00287229.jpg	Angiosperms	Dicots	Rosaceae	Potentilla hyparctica subsp. hyparctica	Dansereau 500720-0763		500720-0763																									MT00287229
http://media.canadensys.net/mt-specimens/large/MT00287257.jpg	Angiosperms	Dicots	Rosaceae	Potentilla hyparctica subsp. hyparctica	Dansereau 500722-0259		500722-0259																									MT00287257, MT00287258
http://media.canadensys.net/mt-specimens/large/MT00287259.jpg	Angiosperms	Dicots	Rosaceae	Potentilla hyparctica subsp. hyparctica	Dansereau 500722-0388 [pro parte]	yes	500722-0388																									MT00287259
http://media.canadensys.net/mt-specimens/large/MT00287232.jpg	Angiosperms	Dicots	Rosaceae	Potentilla hyparctica subsp. hyparctica	Dansereau 500724-0781		500724-0781																									MT00287232, MT00287233, MT00287235
http://media.canadensys.net/mt-specimens/large/MT00287228.jpg	Angiosperms	Dicots	Rosaceae	Potentilla hyparctica subsp. hyparctica	Dansereau 500803-0154		500803-0154																									MT00287228
http://media.canadensys.net/mt-specimens/large/MT00287227.jpg	Angiosperms	Dicots	Rosaceae	Potentilla hyparctica subsp. hyparctica	Dansereau 500804-0656		500804-0656																									MT00287227
http://media.canadensys.net/mt-specimens/large/MT00287238.jpg	Angiosperms	Dicots	Rosaceae	Potentilla hyparctica subsp. hyparctica	Dansereau 500822-0462		500822-0462																									MT00287238
https://www.gbif.org/occurrence/4596284249	Angiosperms	Dicots	Rosaceae	Potentilla hyparctica subsp. hyparctica	Dare 33		33									CAN 10092684
https://www.gbif.org/occurrence/4596291856	Angiosperms	Dicots	Rosaceae	Potentilla hyparctica subsp. hyparctica	Dare 35		35									CAN 10092687
https://www.gbif.org/occurrence/4596285217	Angiosperms	Dicots	Rosaceae	Potentilla hyparctica subsp. hyparctica	Dare 50		50									CAN 10092780
https://www.gbif.org/occurrence/1804531839	Angiosperms	Dicots	Rosaceae	Potentilla hyparctica subsp. hyparctica	Dutilly 1457		1457									CAN 10063209		CM520285
https://www.gbif.org/occurrence/1804457308	Angiosperms	Dicots	Rosaceae	Potentilla hyparctica subsp. hyparctica	Elven 3447/99		3447/99		ALA V132379							CAN 10063389
	Angiosperms	Dicots	Rosaceae	Potentilla hyparctica subsp. hyparctica	Forbes 48		48														DAO 01-01285171
	Angiosperms	Dicots	Rosaceae	Potentilla hyparctica subsp. hyparctica	Forbes 6		6														DAO 01-01285121
	Angiosperms	Dicots	Rosaceae	Potentilla hyparctica subsp. hyparctica	Forbes 97		97														DAO 01-01285156
https://www.gbif.org/occurrence/4596286718	Angiosperms	Dicots	Rosaceae	Potentilla hyparctica subsp. hyparctica	Gillespie et al. 11461		11461		ALA							CAN 10116627	chars															MT		npsp
https://www.gbif.org/occurrence/4596276550	Angiosperms	Dicots	Rosaceae	Potentilla hyparctica subsp. hyparctica	Gillespie et al. 11662		11662									CAN 10116620
https://www.gbif.org/occurrence/4596277631	Angiosperms	Dicots	Rosaceae	Potentilla hyparctica subsp. hyparctica	Gillespie et al. 11739		11739			ALTA						CAN 10116622															MO																US
https://www.gbif.org/occurrence/4596288648	Angiosperms	Dicots	Rosaceae	Potentilla hyparctica subsp. hyparctica	Gillespie et al. 11764		11764		ALA							CAN 10116617
https://www.gbif.org/occurrence/4596283810	Angiosperms	Dicots	Rosaceae	Potentilla hyparctica subsp. hyparctica	Gillespie et al. 11792		11792									CAN 10116625																		npsp
https://www.gbif.org/occurrence/4596286421	Angiosperms	Dicots	Rosaceae	Potentilla hyparctica subsp. hyparctica	Gillespie et al. 11861		11861									CAN 10116624																MT
https://www.gbif.org/occurrence/4596293416	Angiosperms	Dicots	Rosaceae	Potentilla hyparctica subsp. hyparctica	Gillespie et al. 12023		12023									CAN 10116626
https://www.gbif.org/occurrence/4596277829	Angiosperms	Dicots	Rosaceae	Potentilla hyparctica subsp. hyparctica	Gillespie et al. 12027		12027									CAN 10116616
https://www.gbif.org/occurrence/4596293609	Angiosperms	Dicots	Rosaceae	Potentilla hyparctica subsp. hyparctica	Gillespie et al. 12170		12170		ALA							CAN 10116621
https://www.gbif.org/occurrence/4596289097	Angiosperms	Dicots	Rosaceae	Potentilla hyparctica subsp. hyparctica	Gillespie et al. 12213		12213			ALTA						CAN 10116623															MO
https://www.gbif.org/occurrence/4596291337	Angiosperms	Dicots	Rosaceae	Potentilla hyparctica subsp. hyparctica	Gillespie et al. 12288		12288									CAN 10116619
https://www.gbif.org/occurrence/4596278329	Angiosperms	Dicots	Rosaceae	Potentilla hyparctica subsp. hyparctica	Gillespie et al. 12299		12299									CAN 10116618																MT
https://www.gbif.org/occurrence/1804382875	Angiosperms	Dicots	Rosaceae	Potentilla hyparctica subsp. hyparctica	Hainault 3638		3638									CAN 10063213					DAO 01-01284800																		QK 59569
	Angiosperms	Dicots	Rosaceae	Potentilla hyparctica subsp. hyparctica	Hainault 3773		3773														DAO 01-01284802																		QK 59667
	Angiosperms	Dicots	Rosaceae	Potentilla hyparctica subsp. hyparctica	Hainault 3800		3800																																QK 60110
	Angiosperms	Dicots	Rosaceae	Potentilla hyparctica subsp. hyparctica	Hainault 3804		3804																																QK 60111
	Angiosperms	Dicots	Rosaceae	Potentilla hyparctica subsp. hyparctica	Hainault 3818		3818																																QK 59671
	Angiosperms	Dicots	Rosaceae	Potentilla hyparctica subsp. hyparctica	Hainault 3886		3886														DAO 01-01273220																		QK 60109
	Angiosperms	Dicots	Rosaceae	Potentilla hyparctica subsp. hyparctica	Hainault 3904		3904																																QK 59810
https://www.gbif.org/occurrence/1804585192	Angiosperms	Dicots	Rosaceae	Potentilla hyparctica subsp. hyparctica	Hainault 3931		3931									CAN 10063211																							QK 59558
	Angiosperms	Dicots	Rosaceae	Potentilla hyparctica subsp. hyparctica	Hainault 3950		3950														DAO 01-01273221
https://www.gbif.org/occurrence/1804369170	Angiosperms	Dicots	Rosaceae	Potentilla hyparctica subsp. hyparctica	Malte s.n. [119075]		s.n. [119075]									CAN 10063233
https://www.gbif.org/occurrence/1804477458	Angiosperms	Dicots	Rosaceae	Potentilla hyparctica subsp. hyparctica	Malte s.n. [119106]		s.n. [119106]									CAN 10063215
	Angiosperms	Dicots	Rosaceae	Potentilla hyparctica subsp. hyparctica	Martin 9		9														DAO 01-01284793
	Angiosperms	Dicots	Rosaceae	Potentilla hyparctica subsp. hyparctica	Oswald 391		391																																QK 135608
	Angiosperms	Dicots	Rosaceae	Potentilla hyparctica subsp. hyparctica	Parmelee & Seaborn 3788		3788														DAO 01-01284813
	Angiosperms	Dicots	Rosaceae	Potentilla hyparctica subsp. hyparctica	Parmelee & Seaborn 3964		3964														DAO 01-01284808
https://www.gbif.org/occurrence/2573416225	Angiosperms	Dicots	Rosaceae	Potentilla hyparctica subsp. hyparctica	Philpot et al. s.n.		s.n.													COLO 01126267
https://www.gbif.org/occurrence/2573418159	Angiosperms	Dicots	Rosaceae	Potentilla hyparctica subsp. hyparctica	Philpot et al. s.n.		s.n.													COLO 01126358
http://sweetgum.nybg.org/science/vh/specimen_details.php?irn=3131156	Angiosperms	Dicots	Rosaceae	Potentilla hyparctica subsp. hyparctica	Platt 480A		480A																												NY 2830553
https://www.gbif.org/occurrence/1913348241	Angiosperms	Dicots	Rosaceae	Potentilla hyparctica subsp. hyparctica	Polunin 610		610									CAN 10063402
https://www.gbif.org/occurrence/1804522231	Angiosperms	Dicots	Rosaceae	Potentilla hyparctica subsp. hyparctica	Polunin 615		615									CAN 10063234
https://www.gbif.org/occurrence/4596283864	Angiosperms	Dicots	Rosaceae	Potentilla hyparctica subsp. hyparctica	Raynolds & Bültmann MKR-2022-47		MKR-2022-47									CAN 10169252
https://www.gbif.org/occurrence/1804399289	Angiosperms	Dicots	Rosaceae	Potentilla hyparctica subsp. hyparctica	Richardson & Webber 14a		14a									CAN 10063217				COLO 01126309																			QK 71145
https://www.gbif.org/occurrence/1804446272	Angiosperms	Dicots	Rosaceae	Potentilla hyparctica subsp. hyparctica	Richardson & Webber 71		71									CAN 10063214				COLO 01126325
https://www.gbif.org/occurrence/1804368906	Angiosperms	Dicots	Rosaceae	Potentilla hyparctica subsp. hyparctica	Smith VP-27-61		VP-27-61									CAN 10063229
https://www.gbif.org/occurrence/1804434067	Angiosperms	Dicots	Rosaceae	Potentilla hyparctica subsp. hyparctica	Smith VP-3-61		VP-3-61									CAN 10063228
https://www.gbif.org/occurrence/2573417279	Angiosperms	Dicots	Rosaceae	Potentilla hyparctica subsp. hyparctica	Webber 1199		1199													COLO 01126689
https://www.gbif.org/occurrence/1804537747	Angiosperms	Dicots	Rosaceae	Potentilla hyparctica subsp. hyparctica	Webber 1214		1214									CAN 10063216				COLO 01126671
https://www.gbif.org/occurrence/2573416576	Angiosperms	Dicots	Rosaceae	Potentilla hyparctica subsp. hyparctica	Webber 1280		1280													COLO 01126291
https://www.gbif.org/occurrence/2573415384	Angiosperms	Dicots	Rosaceae	Potentilla hyparctica subsp. hyparctica	Webber 1313		1313													COLO 01126317
https://www.gbif.org/occurrence/1804534288	Angiosperms	Dicots	Rosaceae	Potentilla hyparctica subsp. hyparctica	Wynne-Edwards 8819		8819									CAN 10063232
https://www.gbif.org/occurrence/1804529894	Angiosperms	Dicots	Rosaceae	Potentilla hyparctica subsp. hyparctica	Wynne-Edwards 8828		8828									CAN 10063225
https://www.gbif.org/occurrence/1804428455	Angiosperms	Dicots	Rosaceae	Potentilla hyparctica subsp. hyparctica	Wynne-Edwards 8855		8855									CAN 10063231
https://www.gbif.org/occurrence/1804446365	Angiosperms	Dicots	Rosaceae	Potentilla hyparctica subsp. hyparctica	Wynne-Edwards 8867		8867									CAN 10063226
https://www.gbif.org/occurrence/1804523567	Angiosperms	Dicots	Rosaceae	Potentilla hyparctica subsp. hyparctica	Wynne-Edwards 8939		8939									CAN 10063237
https://www.gbif.org/occurrence/4596285128	Angiosperms	Dicots	Rosaceae	Potentilla nivea	Gillespie et al. 11591		11591									CAN 10116663																		npsp
	Angiosperms	Dicots	Rosaceae	Potentilla nivea	Hainault 4040 [pro parte]	yes	4040														DAO 01-01273568																		QK 59763
https://www.gbif.org/occurrence/1913348091	Angiosperms	Dicots	Rosaceae	Potentilla nivea	Wynne-Edwards 8823 [pro parte, plants b]	yes	8823									CAN 10063013
	Angiosperms	Dicots	Rosaceae	Potentilla pedersenii	Dansereau 500709-0557		500709-0557																									MT00273062, MT00273068
	Angiosperms	Dicots	Rosaceae	Potentilla pedersenii	Dansereau 500709-0661		500709-0661																									MT00273063a, MT00273063b
	Angiosperms	Dicots	Rosaceae	Potentilla pedersenii	Dansereau 500710-3976		500710-3976																									MT00273067
	Angiosperms	Dicots	Rosaceae	Potentilla pedersenii	Dansereau 500718-0652		500718-0652																									MT00273065
	Angiosperms	Dicots	Rosaceae	Potentilla pedersenii	Dansereau 500718-0753		500718-0753																									MT00273064
https://www.gbif.org/occurrence/1913352617	Angiosperms	Dicots	Rosaceae	Potentilla pedersenii	Hainault 3643		3643									CAN 10064491					DAO 01-01289202															O V554937			QK 59574
https://www.gbif.org/occurrence/1804609610	Angiosperms	Dicots	Rosaceae	Potentilla pedersenii	Hainault 3704		3704									CAN 10087383																				O V554935			QK 59647
https://www.gbif.org/occurrence/1804483378	Angiosperms	Dicots	Rosaceae	Potentilla pedersenii	Hainault 3718		3718									CAN 10064489																				O V554934			QK 59602
https://www.gbif.org/occurrence/1804607487	Angiosperms	Dicots	Rosaceae	Potentilla pedersenii	Wynne-Edwards 9058		9058									CAN 10064497
http://media.canadensys.net/mt-specimens/large/MT00287071.jpg	Angiosperms	Dicots	Rosaceae	Potentilla pulchella	Dansereau 500604-0258 [pro parte, plants 1]	yes	500604-0258 [pro parte, plants 1]																									MT00287250, MT00287071
http://media.canadensys.net/mt-specimens/large/MT00287070.jpg	Angiosperms	Dicots	Rosaceae	Potentilla pulchella	Dansereau 500628-3261		500628-3261																									MT00287070, MT00287248
http://media.canadensys.net/mt-specimens/large/MT00287249.jpg	Angiosperms	Dicots	Rosaceae	Potentilla pulchella	Dansereau 500710-3751bis		500710-3751bis																									MT00287249
http://media.canadensys.net/mt-specimens/large/MT00287247.jpg	Angiosperms	Dicots	Rosaceae	Potentilla pulchella	Dansereau 500710-3761		500710-3761																									MT00287247
http://media.canadensys.net/mt-specimens/large/MT00287065.jpg	Angiosperms	Dicots	Rosaceae	Potentilla pulchella	Dansereau 500713-0874 [pro parte, plants C,D]	yes	500713-0874 [pro parte, plants C,D]																									MT00287065
http://media.canadensys.net/mt-specimens/large/MT00287246.jpg	Angiosperms	Dicots	Rosaceae	Potentilla pulchella	Dansereau 500730-1194		500730-1194																									MT00287246
http://media.canadensys.net/mt-specimens/large/MT00287245.jpg	Angiosperms	Dicots	Rosaceae	Potentilla pulchella	Dansereau 500801-0665		500801-0665																									MT00287245
https://www.gbif.org/occurrence/4596290142	Angiosperms	Dicots	Rosaceae	Potentilla pulchella	Gillespie et al. 11904		11904									CAN 10116665
https://www.gbif.org/occurrence/1804533833	Angiosperms	Dicots	Rosaceae	Potentilla pulchella	Hainault 3694		3694									CAN 10069724					DAO 01-01293100															O V555020			QK 59715
	Angiosperms	Dicots	Rosaceae	Potentilla pulchella	Martin 59		59														DAO 01-01293367
	Angiosperms	Dicots	Rosaceae	Potentilla pulchella	Oswald 359		359																																QK 135587
	Angiosperms	Dicots	Rosaceae	Potentilla pulchella	Oswald 408		408																																QK 135682
	Angiosperms	Dicots	Rosaceae	Potentilla pulchella	Parmelee & Seaborn 3950		3950														DAO 01-01293378
https://www.gbif.org/occurrence/2573416397	Angiosperms	Dicots	Rosaceae	Potentilla pulchella	Richardson & Webber 14b		14b													COLO 01130186
https://www.gbif.org/occurrence/1804553228	Angiosperms	Dicots	Rosaceae	Potentilla pulchella	Wynne-Edwards 8852		8852									CAN 10069725
https://www.gbif.org/occurrence/1804436489	Angiosperms	Dicots	Rosaceae	Potentilla pulchella	Wynne-Edwards 9057		9057									CAN 10069726
http://media.canadensys.net/mt-specimens/large/MT00287138.jpg	Angiosperms	Dicots	Rosaceae	Potentilla subgorodkovii	Dansereau 500628-3262		500628-3262																									MT00287138
http://media.canadensys.net/mt-specimens/large/MT00287140.jpg	Angiosperms	Dicots	Rosaceae	Potentilla subgorodkovii	Dansereau 500710-0152 [pro parte]	yes	500710-0152																									MT00287140
http://media.canadensys.net/mt-specimens/large/MT00287141.jpg	Angiosperms	Dicots	Rosaceae	Potentilla subgorodkovii	Dansereau 500803-0481		500803-0481																									MT00287141
https://www.gbif.org/occurrence/4596294145	Angiosperms	Dicots	Rosaceae	Potentilla subgorodkovii	Gillespie et al. 11936		11936									CAN 10116564																MT
https://www.gbif.org/occurrence/4596280866	Angiosperms	Dicots	Rosaceae	Potentilla subgorodkovii	Gillespie et al. 12413		12413									CAN 10116563																		npsp
https://www.gbif.org/occurrence/4596292431	Angiosperms	Dicots	Rosaceae	Potentilla subgorodkovii	Gillespie et al. 12432		12432		ALA							CAN 10116562
https://www.gbif.org/occurrence/1804612349	Angiosperms	Dicots	Rosaceae	Potentilla subgorodkovii	Hainault 3631		3631									CAN 10087382					DAO 01-01289201															O V554936			QK 59597
http://media.canadensys.net/mt-specimens/large/MT00287114.jpg	Angiosperms	Dicots	Rosaceae	Potentilla subvahliana	Dansereau 500701-1057		500701-1057																									MT00287114
http://media.canadensys.net/mt-specimens/large/MT00287069.jpg	Angiosperms	Dicots	Rosaceae	Potentilla subvahliana	Dansereau 500731-0563 [pro parte, plants 2]	yes	500731-0563 [pro parte, plants 2]																									MT00287069
http://media.canadensys.net/mt-specimens/large/MT00287115.jpg	Angiosperms	Dicots	Rosaceae	Potentilla subvahliana	Dansereau 500811-0854		500811-0854																									MT00287115
https://www.gbif.org/occurrence/4596288404	Angiosperms	Dicots	Rosaceae	Potentilla subvahliana	Gillespie et al. 11743		11743									CAN 10116742																MT		npsp
https://www.gbif.org/occurrence/4596281269	Angiosperms	Dicots	Rosaceae	Potentilla subvahliana	Gillespie et al. 11846		11846		ALA							CAN 10116743	chars
https://www.gbif.org/occurrence/4596286007	Angiosperms	Dicots	Rosaceae	Potentilla subvahliana	Gillespie et al. 11947		11947									CAN 10116744
https://www.gbif.org/occurrence/4596279172	Angiosperms	Dicots	Rosaceae	Potentilla subvahliana	Gillespie et al. 12398		12398									CAN 10116745
https://www.gbif.org/occurrence/4596280307	Angiosperms	Dicots	Rosaceae	Potentilla subvahliana	Gillespie et al. 12401		12401									CAN 10116746
	Angiosperms	Dicots	Rosaceae	Potentilla subvahliana	Hainault 3697		3697														DAO 01-01282742																		QK 59534
http://media.canadensys.net/mt-specimens/large/MT00287077.jpg	Angiosperms	Dicots	Rosaceae	Potentilla subvahliana	Hainault 3760		3760														DAO 01-01289238											MT00287077				O V555088			QK 59660
	Angiosperms	Dicots	Rosaceae	Potentilla subvahliana	Parmelee & Seaborn 3852		3852														DAO 01-01289242
	Angiosperms	Dicots	Rosaceae	Potentilla subvahliana	Parmelee & Seaborn 3935		3935														DAO 01-01289241
https://www.gbif.org/occurrence/1804575652	Angiosperms	Dicots	Rosaceae	Potentilla subvahliana	Wynne-Edwards 8866		8866									CAN 10063382
https://www.gbif.org/occurrence/2571446848	Angiosperms	Dicots	Rosaceae	Potentilla vahliana	Bartlett 234		234																																								US 03741706
	Angiosperms	Dicots	Rosaceae	Potentilla vahliana	Coombs 96		96														DAO 01-01289244
http://media.canadensys.net/mt-specimens/large/MT00287074.jpg	Angiosperms	Dicots	Rosaceae	Potentilla vahliana	Dansereau 500604-0563		500604-0563																									MT00287074
http://media.canadensys.net/mt-specimens/large/MT00287212.jpg	Angiosperms	Dicots	Rosaceae	Potentilla vahliana	Dansereau 500629-2190		500629-2190																									MT00287212
http://media.canadensys.net/mt-specimens/large/MT00287210.jpg	Angiosperms	Dicots	Rosaceae	Potentilla vahliana	Dansereau 500705-0352		500705-0352																									MT00287210
http://media.canadensys.net/mt-specimens/large/MT00287222.jpg	Angiosperms	Dicots	Rosaceae	Potentilla vahliana	Dansereau 500710-2271		500710-2271																									MT00287222
http://media.canadensys.net/mt-specimens/large/MT00287073.jpg	Angiosperms	Dicots	Rosaceae	Potentilla vahliana	Dansereau 500713-0151		500713-0151																									MT00287073
http://media.canadensys.net/mt-specimens/large/MT00287063.jpg	Angiosperms	Dicots	Rosaceae	Potentilla vahliana	Dansereau 500713-0874 [pro parte, plants A,B]	yes	500713-0874 [pro parte, plants A,B]																									MT00287063
http://media.canadensys.net/mt-specimens/large/MT00287225.jpg	Angiosperms	Dicots	Rosaceae	Potentilla vahliana	Dansereau 500715-0593		500715-0593																									MT00287225
http://media.canadensys.net/mt-specimens/large/MT00287217.jpg	Angiosperms	Dicots	Rosaceae	Potentilla vahliana	Dansereau 500716-0569		500716-0569																									MT00287217
http://media.canadensys.net/mt-specimens/large/MT00287221.jpg	Angiosperms	Dicots	Rosaceae	Potentilla vahliana	Dansereau 500716-0868		500716-0868																									MT00287221
http://media.canadensys.net/mt-specimens/large/MT00287220.jpg	Angiosperms	Dicots	Rosaceae	Potentilla vahliana	Dansereau 500716-0868A		500716-0868A																									MT00287220
http://media.canadensys.net/mt-specimens/large/MT00287224.jpg	Angiosperms	Dicots	Rosaceae	Potentilla vahliana	Dansereau 500722-0388 [pro parte]	yes	500722-0388																									MT00287224
http://media.canadensys.net/mt-specimens/large/MT00287211.jpg	Angiosperms	Dicots	Rosaceae	Potentilla vahliana	Dansereau 500725-0767		500725-0767																									MT00287211
http://media.canadensys.net/mt-specimens/large/MT00287226.jpg	Angiosperms	Dicots	Rosaceae	Potentilla vahliana	Dansereau 500731-0563		500731-0563																									MT00287226
http://media.canadensys.net/mt-specimens/large/MT00287068.jpg	Angiosperms	Dicots	Rosaceae	Potentilla vahliana	Dansereau 500731-0563 [pro parte, plants 1]	yes	500731-0563 [pro parte, plants 1]																									MT00287068
http://media.canadensys.net/mt-specimens/large/MT00287215.jpg	Angiosperms	Dicots	Rosaceae	Potentilla vahliana	Dansereau 500731-0564A		500731-0564A																									MT00287215
http://media.canadensys.net/mt-specimens/large/MT00287060.jpg	Angiosperms	Dicots	Rosaceae	Potentilla vahliana	Dansereau 500803-0474 [pro parte, plants C]	yes	500803-0474 [pro parte, plants C]																									MT00287060
http://media.canadensys.net/mt-specimens/large/MT00287076.jpg	Angiosperms	Dicots	Rosaceae	Potentilla vahliana	Dansereau 500823-0683		500823-0683																									MT00287076
https://www.gbif.org/occurrence/1804523591	Angiosperms	Dicots	Rosaceae	Potentilla vahliana	Elven 3475/99		3475/99		ALA V132388							CAN 10063674																				O V555090
https://www.gbif.org/occurrence/4596283321	Angiosperms	Dicots	Rosaceae	Potentilla vahliana	Gillespie et al. 11521		11521									CAN 10121697																		npsp
https://www.gbif.org/occurrence/4596290812	Angiosperms	Dicots	Rosaceae	Potentilla vahliana	Gillespie et al. 11588		11588									CAN 10121696
https://www.gbif.org/occurrence/4596283476	Angiosperms	Dicots	Rosaceae	Potentilla vahliana	Gillespie et al. 11658		11658									CAN 10121695	chars															MT
https://www.gbif.org/occurrence/4596286329	Angiosperms	Dicots	Rosaceae	Potentilla vahliana	Gillespie et al. 12122		12122									CAN 10121698
https://www.gbif.org/occurrence/4596285357	Angiosperms	Dicots	Rosaceae	Potentilla vahliana	Gillespie et al. 12131		12131			ALTA						CAN 10121699
https://www.gbif.org/occurrence/4596292994	Angiosperms	Dicots	Rosaceae	Potentilla vahliana	Gillespie et al. 12154		12154									CAN 10121700
https://www.gbif.org/occurrence/4596284461	Angiosperms	Dicots	Rosaceae	Potentilla vahliana	Gillespie et al. 12164		12164									CAN 10121701
https://www.gbif.org/occurrence/4596279476	Angiosperms	Dicots	Rosaceae	Potentilla vahliana	Gillespie et al. 12339		12339		ALA							CAN 10121702
https://www.gbif.org/occurrence/4596291768	Angiosperms	Dicots	Rosaceae	Potentilla vahliana	Gillespie et al. 12370a		12370a									CAN 10121693															MO
https://www.gbif.org/occurrence/4596289800	Angiosperms	Dicots	Rosaceae	Potentilla vahliana	Gillespie et al. 12377		12377									CAN 10121694																		npsp
https://www.gbif.org/occurrence/4596287744	Angiosperms	Dicots	Rosaceae	Potentilla vahliana	Gillespie et al. 12382		12382									CAN 10121703															MO
https://www.gbif.org/occurrence/1804386914	Angiosperms	Dicots	Rosaceae	Potentilla vahliana	Hainault 3673		3673									CAN 10063683					DAO 01-01289239																		QK 59691
https://www.gbif.org/occurrence/1804593344	Angiosperms	Dicots	Rosaceae	Potentilla vahliana	Hainault 3878		3878									CAN 10063693					DAO 01-01289302															O V555087			QK 59776
	Angiosperms	Dicots	Rosaceae	Potentilla vahliana	Molau 3628/99		3628/99																													O V555089
	Angiosperms	Dicots	Rosaceae	Potentilla vahliana	Parmelee & Seaborn 3853		3853														DAO 01-01289240
	Angiosperms	Dicots	Rosaceae	Potentilla vahliana	Parmelee & Seaborn 3965		3965														DAO 01-01289229
https://www.gbif.org/occurrence/2573416756	Angiosperms	Dicots	Rosaceae	Potentilla vahliana	Philpot et al. s.n.		s.n.													COLO 01130178
https://www.gbif.org/occurrence/2573418320	Angiosperms	Dicots	Rosaceae	Potentilla vahliana	Philpot et al. s.n.		s.n.													COLO 01130269
https://www.gbif.org/occurrence/2573418107	Angiosperms	Dicots	Rosaceae	Potentilla vahliana	Philpot et al. s.n.		s.n.													COLO 01130251
https://www.gbif.org/occurrence/1804568113	Angiosperms	Dicots	Rosaceae	Potentilla vahliana	Richardson & Webber 35		35									CAN 10063675				COLO 01130210																			QK 71146
https://www.gbif.org/occurrence/1804538080	Angiosperms	Dicots	Rosaceae	Potentilla vahliana	Smith VP-14-61		VP-14-61									CAN 10063676
https://www.gbif.org/occurrence/1804482971	Angiosperms	Dicots	Rosaceae	Potentilla vahliana	Smith VP-26-61		VP-26-61									CAN 10063691
https://www.gbif.org/occurrence/1913351415	Angiosperms	Dicots	Rosaceae	Potentilla vahliana	Smith VP-50-61		VP-50-61									CAN 10063680
https://www.gbif.org/occurrence/1804448548	Angiosperms	Dicots	Rosaceae	Potentilla vahliana	Smith VP-64-61		VP-64-61									CAN 10063692
https://www.gbif.org/occurrence/2573416664	Angiosperms	Dicots	Rosaceae	Potentilla vahliana	Webber 1201		1201													COLO 01130202
https://www.gbif.org/occurrence/2573417042	Angiosperms	Dicots	Rosaceae	Potentilla vahliana	Webber 1205		1205													COLO 01130194
https://www.gbif.org/occurrence/1804523221	Angiosperms	Dicots	Rosaceae	Potentilla vahliana	Wynne-Edwards 8842		8842									CAN 10063677
https://www.gbif.org/occurrence/2397738273	Angiosperms	Dicots	Salicaceae	Salix arctica	Bartlett 230		230																																								US 03422946
	Angiosperms	Dicots	Salicaceae	Salix arctica	Coombs 60		60														DAO 01-01000684715
	Angiosperms	Dicots	Salicaceae	Salix arctica	Coombs 61		61														DAO 01-01000684713
	Angiosperms	Dicots	Salicaceae	Salix arctica	Coombs 90		90														DAO 01-01000684705
	Angiosperms	Dicots	Salicaceae	Salix arctica	Coombs 91		91														DAO 01-01000684712
https://www.gbif.org/occurrence/2573345325	Angiosperms	Dicots	Salicaceae	Salix arctica	Crompton et al. s.n.		s.n.													COLO 01735109
https://www.gbif.org/occurrence/2573346718	Angiosperms	Dicots	Salicaceae	Salix arctica	Crompton et al. s.n.		s.n.													COLO 01735273
https://www.gbif.org/occurrence/2573345428	Angiosperms	Dicots	Salicaceae	Salix arctica	Crompton et al. s.n.		s.n.													COLO 01735315
http://media.canadensys.net/mt-specimens/large/MT00286649.jpg	Angiosperms	Dicots	Salicaceae	Salix arctica	Dansereau 500710-3875		500710-3875																									MT00286649
http://media.canadensys.net/mt-specimens/large/MT00285736.jpg	Angiosperms	Dicots	Salicaceae	Salix arctica	Dansereau 500723-0773		500723-0773																									MT00285736
http://media.canadensys.net/mt-specimens/large/MT00285737.jpg	Angiosperms	Dicots	Salicaceae	Salix arctica	Dansereau 500726-1583		500726-1583																									MT00285737
http://media.canadensys.net/mt-specimens/large/MT00286648.jpg	Angiosperms	Dicots	Salicaceae	Salix arctica	Dansereau 500731-0752		500731-0752																									MT00286648
https://www.gbif.org/occurrence/4596288419	Angiosperms	Dicots	Salicaceae	Salix arctica	Dare 17		17									CAN 10092816
https://www.gbif.org/occurrence/4596281569	Angiosperms	Dicots	Salicaceae	Salix arctica	Dare 18		18									CAN 10092819
https://www.gbif.org/occurrence/4596280452	Angiosperms	Dicots	Salicaceae	Salix arctica	Dare 6		6									CAN 10092817
https://www.gbif.org/occurrence/4596291481	Angiosperms	Dicots	Salicaceae	Salix arctica	Dare 9		9									CAN 10092818
https://www.gbif.org/occurrence/4596285853	Angiosperms	Dicots	Salicaceae	Salix arctica	Dare et al. 87		87									CAN 10092824																															US
https://www.gbif.org/occurrence/1804367557	Angiosperms	Dicots	Salicaceae	Salix arctica	Elven 3448/99		3448/99									CAN 10002006																				O V547721
https://www.gbif.org/occurrence/1804371082	Angiosperms	Dicots	Salicaceae	Salix arctica	Elven 3473/99		3473/99		ALA V132461							CAN 10001995
https://www.gbif.org/occurrence/1804470607	Angiosperms	Dicots	Salicaceae	Salix arctica	Elven 3473b/99		3473b/99		ALA V132464, ALA V132457							CAN 10001985																				O V547778
	Angiosperms	Dicots	Salicaceae	Salix arctica	Elven 3496/99		3496/99																													O V547736
	Angiosperms	Dicots	Salicaceae	Salix arctica	Forbes 27		27														DAO 01-01339675
	Angiosperms	Dicots	Salicaceae	Salix arctica	Forbes 3		3														DAO 01-01360760
	Angiosperms	Dicots	Salicaceae	Salix arctica	Forbes 53		53														DAO 01-01360783
	Angiosperms	Dicots	Salicaceae	Salix arctica	Forbes 99		99														DAO 01-01360738
https://www.gbif.org/occurrence/4596281534	Angiosperms	Dicots	Salicaceae	Salix arctica	Gillespie et al. 11469		11469									CAN 10116594	chars															MT
https://www.gbif.org/occurrence/4596291693	Angiosperms	Dicots	Salicaceae	Salix arctica	Gillespie et al. 11575		11575									CAN 10116591															MO
https://www.gbif.org/occurrence/4596282029	Angiosperms	Dicots	Salicaceae	Salix arctica	Gillespie et al. 11645		11645									CAN 10116592																		npsp
https://www.gbif.org/occurrence/4596287389	Angiosperms	Dicots	Salicaceae	Salix arctica	Gillespie et al. 11646		11646									CAN 10116593																		npsp													US
https://www.gbif.org/occurrence/4596278185	Angiosperms	Dicots	Salicaceae	Salix arctica	Gillespie et al. 11830		11830									CAN 10116595																MT
https://www.gbif.org/occurrence/4596276459	Angiosperms	Dicots	Salicaceae	Salix arctica	Gillespie et al. 11831		11831									CAN 10116596																MT
https://www.gbif.org/occurrence/4596280131	Angiosperms	Dicots	Salicaceae	Salix arctica	Gillespie et al. 11880		11880			ALTA						CAN 10116597	chars
https://www.gbif.org/occurrence/4596293419	Angiosperms	Dicots	Salicaceae	Salix arctica	Gillespie et al. 11907		11907									CAN 10116598
https://www.gbif.org/occurrence/4596289134	Angiosperms	Dicots	Salicaceae	Salix arctica	Gillespie et al. 11912		11912		ALA							CAN 10116589
https://www.gbif.org/occurrence/4596282944	Angiosperms	Dicots	Salicaceae	Salix arctica	Gillespie et al. 12011		12011									CAN 10116590
https://www.gbif.org/occurrence/4596285980	Angiosperms	Dicots	Salicaceae	Salix arctica	Gillespie et al. 12028		12028									CAN 10116599
https://www.gbif.org/occurrence/4596294131	Angiosperms	Dicots	Salicaceae	Salix arctica	Gillespie et al. 12114		12114									CAN 10116586
https://www.gbif.org/occurrence/4596293820	Angiosperms	Dicots	Salicaceae	Salix arctica	Gillespie et al. 12133		12133									CAN 10116587															MO
https://www.gbif.org/occurrence/4596278831	Angiosperms	Dicots	Salicaceae	Salix arctica	Gillespie et al. 12327		12327									CAN 10116600
https://www.gbif.org/occurrence/4596288758	Angiosperms	Dicots	Salicaceae	Salix arctica	Gillespie et al. 12362		12362									CAN 10116585															MO
https://www.gbif.org/occurrence/4596279308	Angiosperms	Dicots	Salicaceae	Salix arctica	Gillespie et al. 12379		12379			ALTA						CAN 10123191
https://www.gbif.org/occurrence/1804540331	Angiosperms	Dicots	Salicaceae	Salix arctica	Hainault 3639		3639									CAN 10001983, CAN 10002018																				O V547708			QK 59570
https://www.gbif.org/occurrence/1804375952	Angiosperms	Dicots	Salicaceae	Salix arctica	Hainault 3698		3698	ACAD 70019								CAN 10001984																				O V547707			QK 59720
https://herb.acadiau.ca/70000/70018.png	Angiosperms	Dicots	Salicaceae	Salix arctica	Hainault 3723		3723	ACAD 70018																												O V547703			QK 59607
https://www.gbif.org/occurrence/1804543956	Angiosperms	Dicots	Salicaceae	Salix arctica	Hainault 3781		3781									CAN 10002017																				O V547706			QK 59630
https://www.gbif.org/occurrence/1804408304	Angiosperms	Dicots	Salicaceae	Salix arctica	Hainault 3790		3790									CAN 10002009																				O V547705			QK 59621
https://www.gbif.org/occurrence/1804548162	Angiosperms	Dicots	Salicaceae	Salix arctica	Hainault 3815		3815									CAN 10002016																				O V547704			QK 59564
https://www.gbif.org/occurrence/1804525652	Angiosperms	Dicots	Salicaceae	Salix arctica	Hainault 3903		3903									CAN 10001977, CAN 10002020																				O V547783			QK 59808
https://www.gbif.org/occurrence/1804606061	Angiosperms	Dicots	Salicaceae	Salix arctica	Malte s.n. [118619]		s.n. [118619]									CAN 10001981
	Angiosperms	Dicots	Salicaceae	Salix arctica	Martin 29		29														DAO 01-01000684711
	Angiosperms	Dicots	Salicaceae	Salix arctica	Martin 30		30														DAO 01-01684706
	Angiosperms	Dicots	Salicaceae	Salix arctica	Martin 61		61														DAO 01-01000684696
	Angiosperms	Dicots	Salicaceae	Salix arctica	Oswald 348		348																																QK 135262
	Angiosperms	Dicots	Salicaceae	Salix arctica	Oswald 351		351																																QK 135261
	Angiosperms	Dicots	Salicaceae	Salix arctica	Oswald 356		356																																QK 135260
	Angiosperms	Dicots	Salicaceae	Salix arctica	Oswald 360		360																																QK 135259
	Angiosperms	Dicots	Salicaceae	Salix arctica	Oswald 369		369																																QK 135265
	Angiosperms	Dicots	Salicaceae	Salix arctica	Parmelee & Seaborn 3789		3789														DAO 01-01000684728
	Angiosperms	Dicots	Salicaceae	Salix arctica	Parmelee & Seaborn 3845		3845														DAO 01-01361107
https://www.gbif.org/occurrence/1931122410	Angiosperms	Dicots	Salicaceae	Salix arctica	Platt 484A		484A																												NY 2404864
https://www.gbif.org/occurrence/2397750966	Angiosperms	Dicots	Salicaceae	Salix arctica	Polunin 1348		1348																																								US 03423323
https://www.gbif.org/occurrence/1804518385	Angiosperms	Dicots	Salicaceae	Salix arctica	Polunin 588		588									CAN 10002007
https://www.gbif.org/occurrence/4596286518	Angiosperms	Dicots	Salicaceae	Salix arctica	Raynolds & Bültmann MKR-2022-45		MKR-2022-45									CAN 10169259
https://www.gbif.org/occurrence/1804478319	Angiosperms	Dicots	Salicaceae	Salix arctica	Richardson & Webber 22		22									CAN 10001953																							QK 71095
https://www.gbif.org/occurrence/2573344830	Angiosperms	Dicots	Salicaceae	Salix arctica	Richardson & Webber 27		27													COLO 01735257
https://www.gbif.org/occurrence/2573347593	Angiosperms	Dicots	Salicaceae	Salix arctica	Webber 1233		1233													COLO 01735281
https://www.gbif.org/occurrence/1804390833	Angiosperms	Dicots	Salicaceae	Salix arctica	Webber 1254		1254									CAN 10001952				COLO 01735299
https://www.gbif.org/occurrence/2573345888	Angiosperms	Dicots	Salicaceae	Salix arctica	Webber 1299		1299													COLO 01735307
https://www.gbif.org/occurrence/1804563715	Angiosperms	Dicots	Salicaceae	Salix arctica	Wynne-Edwards 8816		8816									CAN 10001879
https://www.gbif.org/occurrence/1804425303	Angiosperms	Dicots	Salicaceae	Salix arctica	Wynne-Edwards 8816-A		8816-A									CAN 10001938
https://www.gbif.org/occurrence/1804490062	Angiosperms	Dicots	Salicaceae	Salix arctica	Wynne-Edwards 8835		8835									CAN 10001944
https://www.gbif.org/occurrence/1804424364	Angiosperms	Dicots	Salicaceae	Salix arctica	Wynne-Edwards 8961		8961									CAN 10001876
https://www.gbif.org/occurrence/4596285444	Angiosperms	Dicots	Salicaceae	Salix arctica × S. arctophila	Gillespie et al. 12195		12195									CAN 10116588																		npsp
https://www.gbif.org/occurrence/1804549934	Angiosperms	Dicots	Salicaceae	Salix arctica × S. arctophila	Hainault 3908		3908									CAN 10023674																				O V547784			QK 59811
https://www.gbif.org/occurrence/1804463882	Angiosperms	Dicots	Salicaceae	Salix arctica × S. arctophila	Wynne-Edwards 8961A		8961A									CAN 10023196
https://www.gbif.org/occurrence/1146337061	Angiosperms	Dicots	Salicaceae	Salix arctophila	Elven 3505/99		3505/99		ALA V132470																											O V547777
https://www.gbif.org/occurrence/1804474765	Angiosperms	Dicots	Salicaceae	Salix arctophila	Elven 3511/99		3511/99									CAN 10023432
	Angiosperms	Dicots	Salicaceae	Salix arctophila	Elven 3571/99		3571/99																													O V547776
	Angiosperms	Dicots	Salicaceae	Salix arctophila	Parmelee & Seaborn 3864a		3864a														DAO 01-01361103
	Angiosperms	Dicots	Salicaceae	Salix arctophila	Parmelee & Seaborn 3865		3865														DAO 01-01361102
	Angiosperms	Dicots	Salicaceae	Salix arctophila	Parmelee & Seaborn 3906		3906														DAO 01-01000684716
	Angiosperms	Dicots	Salicaceae	Salix arctophila	Parmelee & Seaborn 4009a		4009a														DAO 01-01000684697
https://www.gbif.org/occurrence/2573346142	Angiosperms	Dicots	Salicaceae	Salix herbacea	Crompton et al. s.n.		s.n.													COLO 01617836
http://media.canadensys.net/mt-specimens/large/MT00285741.jpg	Angiosperms	Dicots	Salicaceae	Salix herbacea	Dansereau 500628-5994		500628-5994																									MT00285741
http://media.canadensys.net/mt-specimens/large/MT00285740.jpg	Angiosperms	Dicots	Salicaceae	Salix herbacea	Dansereau 500629-2297		500629-2297																									MT00285740
http://media.canadensys.net/mt-specimens/large/MT00285738.jpg	Angiosperms	Dicots	Salicaceae	Salix herbacea	Dansereau 500703-0960		500703-0960																									MT00285738, MT00285739
http://media.canadensys.net/mt-specimens/large/MT00286644.jpg	Angiosperms	Dicots	Salicaceae	Salix herbacea	Dansereau 500713-1165		500713-1165																									MT00286644
http://media.canadensys.net/mt-specimens/large/MT00286645.jpg	Angiosperms	Dicots	Salicaceae	Salix herbacea	Dansereau 500713-1264		500713-1264																									MT00286645
http://media.canadensys.net/mt-specimens/large/MT00286646.jpg	Angiosperms	Dicots	Salicaceae	Salix herbacea	Dansereau 500713-1368		500713-1368																									MT00286646
http://media.canadensys.net/mt-specimens/large/MT00286647.jpg	Angiosperms	Dicots	Salicaceae	Salix herbacea	Dansereau 500803-0972		500803-0972																									MT00286647
https://www.gbif.org/occurrence/4596294316	Angiosperms	Dicots	Salicaceae	Salix herbacea	Dare 25		25									CAN 10092790
https://www.gbif.org/occurrence/4596288835	Angiosperms	Dicots	Salicaceae	Salix herbacea	Dare 7		7									CAN 10092788
https://www.gbif.org/occurrence/1804604632	Angiosperms	Dicots	Salicaceae	Salix herbacea	Elven 3465/99		3465/99		ALA V132469							CAN 10025574																				O V547879
	Angiosperms	Dicots	Salicaceae	Salix herbacea	Forbes 103		103														DAO 01-01000684673
	Angiosperms	Dicots	Salicaceae	Salix herbacea	Forbes 37		37														DAO 01-01000684
	Angiosperms	Dicots	Salicaceae	Salix herbacea	Forbes 54		54														DAO 01-01000684684
https://www.gbif.org/occurrence/4596280170	Angiosperms	Dicots	Salicaceae	Salix herbacea	Gillespie et al. 11470		11470									CAN 10121677																		npsp
https://www.gbif.org/occurrence/4596278700	Angiosperms	Dicots	Salicaceae	Salix herbacea	Gillespie et al. 11471		11471									CAN 10116749																		npsp
https://www.gbif.org/occurrence/4596283364	Angiosperms	Dicots	Salicaceae	Salix herbacea	Gillespie et al. 11651		11651									CAN 10116750
https://www.gbif.org/occurrence/4596286195	Angiosperms	Dicots	Salicaceae	Salix herbacea	Gillespie et al. 11652		11652									CAN 10121665
https://www.gbif.org/occurrence/4596291071	Angiosperms	Dicots	Salicaceae	Salix herbacea	Gillespie et al. 11797		11797									CAN 10121666
https://www.gbif.org/occurrence/4596276896	Angiosperms	Dicots	Salicaceae	Salix herbacea	Gillespie et al. 11798		11798									CAN 10121667
https://www.gbif.org/occurrence/4596280441	Angiosperms	Dicots	Salicaceae	Salix herbacea	Gillespie et al. 11989		11989									CAN 10121668
https://www.gbif.org/occurrence/4596288508	Angiosperms	Dicots	Salicaceae	Salix herbacea	Gillespie et al. 12035		12035									CAN 10121669
https://www.gbif.org/occurrence/4596277854	Angiosperms	Dicots	Salicaceae	Salix herbacea	Gillespie et al. 12129		12129									CAN 10121672
https://www.gbif.org/occurrence/4596292036	Angiosperms	Dicots	Salicaceae	Salix herbacea	Gillespie et al. 12200		12200									CAN 10121673
https://www.gbif.org/occurrence/4596279390	Angiosperms	Dicots	Salicaceae	Salix herbacea	Gillespie et al. 12212		12212									CAN 10121670
https://www.gbif.org/occurrence/4596290724	Angiosperms	Dicots	Salicaceae	Salix herbacea	Gillespie et al. 12220		12220									CAN 10121671
https://www.gbif.org/occurrence/4596280107	Angiosperms	Dicots	Salicaceae	Salix herbacea	Gillespie et al. 12359		12359									CAN 10121674
https://www.gbif.org/occurrence/4596279309	Angiosperms	Dicots	Salicaceae	Salix herbacea	Gillespie et al. 12412		12412									CAN 10121675
https://www.gbif.org/occurrence/4596290726	Angiosperms	Dicots	Salicaceae	Salix herbacea	Gillespie et al. 12459		12459									CAN 10121676																MT
https://www.gbif.org/occurrence/1804609255	Angiosperms	Dicots	Salicaceae	Salix herbacea	Hainault 3670		3670									CAN 10025568, CAN 10025608																				O V547883			QK 59689
	Angiosperms	Dicots	Salicaceae	Salix herbacea	Martin 28		28														DAO 01-01000684879
	Angiosperms	Dicots	Salicaceae	Salix herbacea	Oswald 366		366																																QK 135250
	Angiosperms	Dicots	Salicaceae	Salix herbacea	Oswald 464		464																																QK 135251
	Angiosperms	Dicots	Salicaceae	Salix herbacea	Parmelee & Seaborn 3861		3861														DAO 01-01000684688
https://www.gbif.org/occurrence/1804566946	Angiosperms	Dicots	Salicaceae	Salix herbacea	Polunin 589 & 625		589 & 625									CAN 10025633
https://www.gbif.org/occurrence/4596288285	Angiosperms	Dicots	Salicaceae	Salix herbacea	Raynolds & Bültmann MKR-2022-60		MKR-2022-60									CAN 10169257
https://www.gbif.org/occurrence/1804403271	Angiosperms	Dicots	Salicaceae	Salix herbacea	Richardson & Webber 17		17									CAN 10025595				COLO 01617802																			QK 71094
https://www.gbif.org/occurrence/2573345194	Angiosperms	Dicots	Salicaceae	Salix herbacea	Richardson & Webber 6		6													COLO 01617794
https://www.gbif.org/occurrence/1804565382	Angiosperms	Dicots	Salicaceae	Salix herbacea	Smith VP-11-61		VP-11-61									CAN 10025634
https://www.gbif.org/occurrence/1804523756	Angiosperms	Dicots	Salicaceae	Salix herbacea	Webber 1229a		1229a									CAN 10025590				COLO 01617844
https://www.gbif.org/occurrence/1804375845	Angiosperms	Dicots	Salicaceae	Salix herbacea	Wynne-Edwards 8846		8846									CAN 10025585
https://www.gbif.org/occurrence/1804578470	Angiosperms	Dicots	Salicaceae	Salix herbacea	Wynne-Edwards 8865		8865									CAN 10025570
https://www.gbif.org/occurrence/1804473121	Angiosperms	Dicots	Salicaceae	Salix herbacea	Wynne-Edwards 8896		8896									CAN 10025569
	Angiosperms	Dicots	Salicaceae	Salix reticulata	Coombs 62		62														DAO 01-01000684518
http://media.canadensys.net/mt-specimens/large/MT00285742.jpg	Angiosperms	Dicots	Salicaceae	Salix reticulata	Dansereau 500611-1553		500611-1553																									MT00285742
http://media.canadensys.net/mt-specimens/large/MT00285743.jpg	Angiosperms	Dicots	Salicaceae	Salix reticulata	Dansereau 500627-1961		500627-1961																									MT00285743
https://www.gbif.org/occurrence/4596289341	Angiosperms	Dicots	Salicaceae	Salix reticulata	Dare et al. 86		86									CAN 10092823
	Angiosperms	Dicots	Salicaceae	Salix reticulata	Forbes 106		106														DAO 01-01000684528
	Angiosperms	Dicots	Salicaceae	Salix reticulata	Forbes 16		16														DAO 01-01000684527
https://www.gbif.org/occurrence/4596287180	Angiosperms	Dicots	Salicaceae	Salix reticulata	Gillespie et al. 11489		11489									CAN 10121678	chars															MT		npsp
https://www.gbif.org/occurrence/4596281738	Angiosperms	Dicots	Salicaceae	Salix reticulata	Gillespie et al. 11490		11490			ALTA						CAN 10121685																MT		npsp
https://www.gbif.org/occurrence/4596281681	Angiosperms	Dicots	Salicaceae	Salix reticulata	Gillespie et al. 11670		11670									CAN 10121686															MO
https://www.gbif.org/occurrence/4596277999	Angiosperms	Dicots	Salicaceae	Salix reticulata	Gillespie et al. 11671		11671									CAN 10121687															MO
https://www.gbif.org/occurrence/4596277730	Angiosperms	Dicots	Salicaceae	Salix reticulata	Gillespie et al. 11818		11818		ALA							CAN 10121679
https://www.gbif.org/occurrence/4596291111	Angiosperms	Dicots	Salicaceae	Salix reticulata	Gillespie et al. 11819		11819		ALA							CAN 10121680
https://www.gbif.org/occurrence/4596288969	Angiosperms	Dicots	Salicaceae	Salix reticulata	Gillespie et al. 11949a		11949a									CAN 10121681
https://www.gbif.org/occurrence/4596279827	Angiosperms	Dicots	Salicaceae	Salix reticulata	Gillespie et al. 11949b		11949b									CAN 10121682
https://www.gbif.org/occurrence/4596282621	Angiosperms	Dicots	Salicaceae	Salix reticulata	Gillespie et al. 12000		12000									CAN 10121688
https://www.gbif.org/occurrence/4596280874	Angiosperms	Dicots	Salicaceae	Salix reticulata	Gillespie et al. 12001		12001									CAN 10121689
https://www.gbif.org/occurrence/4596283674	Angiosperms	Dicots	Salicaceae	Salix reticulata	Gillespie et al. 12051		12051									CAN 10121690
https://www.gbif.org/occurrence/4596283746	Angiosperms	Dicots	Salicaceae	Salix reticulata	Gillespie et al. 12140		12140									CAN 10121683
https://www.gbif.org/occurrence/4596293635	Angiosperms	Dicots	Salicaceae	Salix reticulata	Gillespie et al. 12141		12141									CAN 10121684
https://www.gbif.org/occurrence/4596290517	Angiosperms	Dicots	Salicaceae	Salix reticulata	Gillespie et al. 12360		12360									CAN 10121691
https://www.gbif.org/occurrence/4596290351	Angiosperms	Dicots	Salicaceae	Salix reticulata	Gillespie et al. 12434		12434									CAN 10121692	chars																					QFA
https://www.gbif.org/occurrence/1804448481	Angiosperms	Dicots	Salicaceae	Salix reticulata	Hainault 3703		3703									CAN 10030263, CAN 10030269																				O V547958			QK 59646
https://www.gbif.org/occurrence/1804381913	Angiosperms	Dicots	Salicaceae	Salix reticulata	Malte s.n. [118639]		s.n. [118639]									CAN 10030310
	Angiosperms	Dicots	Salicaceae	Salix reticulata	Martin 31		31														DAO 01-01000684513
	Angiosperms	Dicots	Salicaceae	Salix reticulata	Parmelee & Seaborn 3859		3859														DAO 01-01000684491
	Angiosperms	Dicots	Salicaceae	Salix reticulata	Parmelee & Seaborn 3882a		3882a														DAO 01-01000684525
	Angiosperms	Dicots	Salicaceae	Salix reticulata	Parmelee & Seaborn 3931a		3931a														DAO 01-01000684533
https://www.gbif.org/occurrence/2573349091	Angiosperms	Dicots	Salicaceae	Salix reticulata	Philpot et al. s.n.		s.n.													COLO 01625250
https://www.gbif.org/occurrence/1804424429	Angiosperms	Dicots	Salicaceae	Salix reticulata	Wynne-Edwards 8862		8862									CAN 10030311
https://www.gbif.org/occurrence/4596288950	Angiosperms	Dicots	Salicaceae	Salix richardsonii	Bültmann & Raynolds MKR-2022-50		MKR-2022-50									CAN 10169263
http://media.canadensys.net/mt-specimens/large/MT00285733.jpg	Angiosperms	Dicots	Salicaceae	Salix richardsonii	Dansereau 500624-0257		500624-0257																									MT00285733
http://media.canadensys.net/mt-specimens/large/MT00285729.jpg	Angiosperms	Dicots	Salicaceae	Salix richardsonii	Dansereau 500624-0564		500624-0564																									MT00285729
http://media.canadensys.net/mt-specimens/large/MT00285734.jpg	Angiosperms	Dicots	Salicaceae	Salix richardsonii	Dansereau 500713-0356		500713-0356																									MT00285734
http://media.canadensys.net/mt-specimens/large/MT00285731.jpg	Angiosperms	Dicots	Salicaceae	Salix richardsonii	Dansereau 500713-0560		500713-0560																									MT00285731
http://media.canadensys.net/mt-specimens/large/MT00285732.jpg	Angiosperms	Dicots	Salicaceae	Salix richardsonii	Dansereau 500721-0151		500721-0151																									MT00285732
http://media.canadensys.net/mt-specimens/large/MT00285730.jpg	Angiosperms	Dicots	Salicaceae	Salix richardsonii	Dansereau 500721-0556		500721-0556																									MT00285730
http://media.canadensys.net/mt-specimens/large/MT00285784.jpg	Angiosperms	Dicots	Salicaceae	Salix richardsonii	Dansereau 500726-0865		500726-0865																									MT00285784
http://media.canadensys.net/mt-specimens/large/MT00285782.jpg	Angiosperms	Dicots	Salicaceae	Salix richardsonii	Dansereau 500726-0966		500726-0966																									MT00285782
http://media.canadensys.net/mt-specimens/large/MT00285781.jpg	Angiosperms	Dicots	Salicaceae	Salix richardsonii	Dansereau 500803-0258		500803-0258																									MT00285781
https://www.gbif.org/occurrence/4596287445	Angiosperms	Dicots	Salicaceae	Salix richardsonii	Gillespie et al. 11604		11604									CAN 10116566
https://www.gbif.org/occurrence/4596281613	Angiosperms	Dicots	Salicaceae	Salix richardsonii	Gillespie et al. 11606		11606									CAN 10116565																		npsp
https://www.gbif.org/occurrence/4596284832	Angiosperms	Dicots	Salicaceae	Salix richardsonii	Gillespie et al. 11607		11607									CAN 10116573																		npsp
https://www.gbif.org/occurrence/4596289878	Angiosperms	Dicots	Salicaceae	Salix richardsonii	Gillespie et al. 11678		11678									CAN 10116569	chars															MT
https://www.gbif.org/occurrence/4596281403	Angiosperms	Dicots	Salicaceae	Salix richardsonii	Gillespie et al. 11820		11820		ALA	ALTA						CAN 10116572																MT
https://www.gbif.org/occurrence/4596278965	Angiosperms	Dicots	Salicaceae	Salix richardsonii	Gillespie et al. 11842		11842									CAN 10116571																															US
https://www.gbif.org/occurrence/4596278571	Angiosperms	Dicots	Salicaceae	Salix richardsonii	Gillespie et al. 11951		11951									CAN 10116570
https://www.gbif.org/occurrence/4596287128	Angiosperms	Dicots	Salicaceae	Salix richardsonii	Gillespie et al. 12175		12175									CAN 10116568																						QFA
https://www.gbif.org/occurrence/4596289047	Angiosperms	Dicots	Salicaceae	Salix richardsonii	Gillespie et al. 12407		12407									CAN 10116567																		npsp
https://www.gbif.org/occurrence/1804585016	Angiosperms	Dicots	Salicaceae	Salix richardsonii	Hainault 4065		4065									CAN 10023915, CAN 10032116																				O V547943			QK 59841
	Angiosperms	Dicots	Salicaceae	Salix richardsonii	Parmelee & Seaborn 3916		3916														DAO 01-01667562
https://www.gbif.org/occurrence/1804376107	Angiosperms	Dicots	Salicaceae	Salix richardsonii	Wynne-Edwards 8808		8808									CAN 10032115
https://www.gbif.org/occurrence/1804502845	Angiosperms	Dicots	Salicaceae	Salix richardsonii	Wynne-Edwards 8901		8901									CAN 10032114
https://www.gbif.org/occurrence/2549519856	Angiosperms	Dicots	Saxifragaceae	Micranthes foliolosa	Bartlett 245a		245a																																								US 03778958
http://media.canadensys.net/mt-specimens/large/MT00286867.jpg	Angiosperms	Dicots	Saxifragaceae	Micranthes foliolosa	Dansereau 500705-0454		500705-0454																									MT00286867
http://media.canadensys.net/mt-specimens/large/MT00286869.jpg	Angiosperms	Dicots	Saxifragaceae	Micranthes foliolosa	Dansereau 500822-0461		500822-0461																									MT00286869
https://www.gbif.org/occurrence/1804605222	Angiosperms	Dicots	Saxifragaceae	Micranthes foliolosa	Dutilly 1443		1443									CAN 10060533														MIN 1382173
https://www.gbif.org/occurrence/1804597988	Angiosperms	Dicots	Saxifragaceae	Micranthes foliolosa	Dutilly 1444		1444									CAN 10060458																									S18-20195
https://www.gbif.org/occurrence/1804525674	Angiosperms	Dicots	Saxifragaceae	Micranthes foliolosa	Elven 3453/99		3453/99		ALA V133505							CAN 10060543
	Angiosperms	Dicots	Saxifragaceae	Micranthes foliolosa	Forbes 39		39														DAO 73306
https://www.gbif.org/occurrence/4596293972	Angiosperms	Dicots	Saxifragaceae	Micranthes foliolosa	Gillespie et al. 11498		11498									CAN 10116546
https://www.gbif.org/occurrence/4596288254	Angiosperms	Dicots	Saxifragaceae	Micranthes foliolosa	Gillespie et al. 11545		11545									CAN 10116545																		npsp
https://www.gbif.org/occurrence/4596281772	Angiosperms	Dicots	Saxifragaceae	Micranthes foliolosa	Gillespie et al. 11584		11584									CAN 10116548
https://www.gbif.org/occurrence/4596291102	Angiosperms	Dicots	Saxifragaceae	Micranthes foliolosa	Gillespie et al. 11746		11746									CAN 10116544															MO
https://www.gbif.org/occurrence/4596292455	Angiosperms	Dicots	Saxifragaceae	Micranthes foliolosa	Gillespie et al. 11824		11824									CAN 10116547
https://www.gbif.org/occurrence/4596292418	Angiosperms	Dicots	Saxifragaceae	Micranthes foliolosa	Gillespie et al. 12019		12019									CAN 10116543
https://www.gbif.org/occurrence/4596289110	Angiosperms	Dicots	Saxifragaceae	Micranthes foliolosa	Gillespie et al. 12206		12206									CAN 10116542
https://www.gbif.org/occurrence/4596277385	Angiosperms	Dicots	Saxifragaceae	Micranthes foliolosa	Gillespie et al. 12226		12226			ALTA						CAN 10116541	chars															MT		npsp
https://www.gbif.org/occurrence/4596281902	Angiosperms	Dicots	Saxifragaceae	Micranthes foliolosa	Gillespie et al. 12315		12315		ALA							CAN 10116549																						QFA
https://www.gbif.org/occurrence/4596291080	Angiosperms	Dicots	Saxifragaceae	Micranthes foliolosa	Gillespie et al. 12358		12358									CAN 10116550
	Angiosperms	Dicots	Saxifragaceae	Micranthes foliolosa	Hainault 3640		3640														DAO 838970																		QK 59571
	Angiosperms	Dicots	Saxifragaceae	Micranthes foliolosa	Hainault 3772		3772																																QK 59552
	Angiosperms	Dicots	Saxifragaceae	Micranthes foliolosa	Hainault 3797		3797														DAO 838971																		QK 60121
https://www.gbif.org/occurrence/1804379003	Angiosperms	Dicots	Saxifragaceae	Micranthes foliolosa	Hainault 3822		3822									CAN 10060497					DAO 838972																		QK 59675
	Angiosperms	Dicots	Saxifragaceae	Micranthes foliolosa	Martin 19		19														DAO 794971
	Angiosperms	Dicots	Saxifragaceae	Micranthes foliolosa	Parmelee & Seaborn 3804		3804														DAO 463901
	Angiosperms	Dicots	Saxifragaceae	Micranthes foliolosa	Parmelee & Seaborn 3885a		3885a														DAO 794972
	Angiosperms	Dicots	Saxifragaceae	Micranthes foliolosa	Parmelee & Seaborn 3885b		3885b														DAO 794969
http://sweetgum.nybg.org/science/vh/specimen_details.php?irn=3752989	Angiosperms	Dicots	Saxifragaceae	Micranthes foliolosa	Platt 480C		480C																												NY 3481078
https://www.gbif.org/occurrence/1804552081	Angiosperms	Dicots	Saxifragaceae	Micranthes foliolosa	Polunin 2604		2604									CAN 10060507
https://www.gbif.org/occurrence/4596277772	Angiosperms	Dicots	Saxifragaceae	Micranthes foliolosa	Raynolds & Bültmann MKR-2022-28		MKR-2022-28									CAN 10169291
https://www.gbif.org/occurrence/1804455788	Angiosperms	Dicots	Saxifragaceae	Micranthes foliolosa	Richardson & Webber 42		42									CAN 10060501
https://www.gbif.org/occurrence/1804453150	Angiosperms	Dicots	Saxifragaceae	Micranthes foliolosa	Smith VP-74-61		VP-74-61									CAN 10060498
https://www.gbif.org/occurrence/3950487408	Angiosperms	Dicots	Saxifragaceae	Micranthes foliolosa	Webber 1232		1232													COLO 02447464
https://www.gbif.org/occurrence/3950493409	Angiosperms	Dicots	Saxifragaceae	Micranthes foliolosa	Webber 1275		1275													COLO 02447472
https://www.gbif.org/occurrence/1804417448	Angiosperms	Dicots	Saxifragaceae	Micranthes foliolosa	Wynne-Edwards 8951		8951									CAN 10060559
https://www.gbif.org/occurrence/1804429584	Angiosperms	Dicots	Saxifragaceae	Micranthes foliolosa	Wynne-Edwards 9089		9089									CAN 10060511
https://www.gbif.org/occurrence/2549490093	Angiosperms	Dicots	Saxifragaceae	Micranthes nivalis	Bartlett 245		245																																								US 03780162
http://media.canadensys.net/mt-specimens/large/MT00285799.jpg	Angiosperms	Dicots	Saxifragaceae	Micranthes nivalis	Dansereau 500629-2183		500629-2183																									MT00285799
http://media.canadensys.net/mt-specimens/large/MT00286759.jpg	Angiosperms	Dicots	Saxifragaceae	Micranthes nivalis	Dansereau 500723-0352		500723-0352																									MT00286759
https://media.qfa.herbier.ulaval.ca/QFA0040233.jpg	Angiosperms	Dicots	Saxifragaceae	Micranthes nivalis	Dutilly 1442		1442																															QFA0040233
	Angiosperms	Dicots	Saxifragaceae	Micranthes nivalis	Elven 3513/99		3513/99																													O V549706
	Angiosperms	Dicots	Saxifragaceae	Micranthes nivalis	Forbes 91		91														DAO 01-01667474
https://www.gbif.org/occurrence/4596291140	Angiosperms	Dicots	Saxifragaceae	Micranthes nivalis	Gillespie et al. 11538		11538									CAN 10121716																		npsp
https://www.gbif.org/occurrence/4596289733	Angiosperms	Dicots	Saxifragaceae	Micranthes nivalis	Gillespie et al. 11597		11597									CAN 10121725	chars
https://www.gbif.org/occurrence/4596282475	Angiosperms	Dicots	Saxifragaceae	Micranthes nivalis	Gillespie et al. 11647		11647									CAN 10121724
https://www.gbif.org/occurrence/4596284641	Angiosperms	Dicots	Saxifragaceae	Micranthes nivalis	Gillespie et al. 11863		11863									CAN 10121717																MT
https://www.gbif.org/occurrence/4596289618	Angiosperms	Dicots	Saxifragaceae	Micranthes nivalis	Gillespie et al. 11914		11914									CAN 10121718
https://www.gbif.org/occurrence/4596289858	Angiosperms	Dicots	Saxifragaceae	Micranthes nivalis	Gillespie et al. 12031		12031			ALTA						CAN 10121720																		npsp
https://www.gbif.org/occurrence/4596286695	Angiosperms	Dicots	Saxifragaceae	Micranthes nivalis	Gillespie et al. 12112		12112									CAN 10121719
https://www.gbif.org/occurrence/4596293091	Angiosperms	Dicots	Saxifragaceae	Micranthes nivalis	Gillespie et al. 12160		12160									CAN 10121727
https://www.gbif.org/occurrence/4596290490	Angiosperms	Dicots	Saxifragaceae	Micranthes nivalis	Gillespie et al. 12277		12277									CAN 10121721															MO
https://www.gbif.org/occurrence/4596285078	Angiosperms	Dicots	Saxifragaceae	Micranthes nivalis	Gillespie et al. 12361		12361									CAN 10121726
https://www.gbif.org/occurrence/4596284047	Angiosperms	Dicots	Saxifragaceae	Micranthes nivalis	Gillespie et al. 12423		12423									CAN 10121722
https://www.gbif.org/occurrence/4596289463	Angiosperms	Dicots	Saxifragaceae	Micranthes nivalis	Gillespie et al. 12468		12468									CAN 10121723
	Angiosperms	Dicots	Saxifragaceae	Micranthes nivalis	Hainault 3649b		3649b																																QK 59530
	Angiosperms	Dicots	Saxifragaceae	Micranthes nivalis	Hainault 3672		3672																																QK 59531
	Angiosperms	Dicots	Saxifragaceae	Micranthes nivalis	Hainault 3955		3955														DAO 01-01667473															O V549717			QK 59787
	Angiosperms	Dicots	Saxifragaceae	Micranthes nivalis	Martin 32		32														DAO 01-01667475
	Angiosperms	Dicots	Saxifragaceae	Micranthes nivalis	Oswald 344		344																																QK 135588
	Angiosperms	Dicots	Saxifragaceae	Micranthes nivalis	Parmelee & Seaborn 3836		3836														DAO 01-01667476
https://www.gbif.org/occurrence/4596281079	Angiosperms	Dicots	Saxifragaceae	Micranthes nivalis	Raynolds & Bültmann MKR-2022-37		MKR-2022-37									CAN 10169264
https://www.gbif.org/occurrence/3950492392	Angiosperms	Dicots	Saxifragaceae	Micranthes nivalis	Richardson & Webber 31		31													COLO 02441608
https://www.gbif.org/occurrence/1804480586	Angiosperms	Dicots	Saxifragaceae	Micranthes nivalis	Smith VP-53-61 [pro parte, plants y]	yes	VP-53-61									CAN 10100389
https://www.gbif.org/occurrence/3950486393	Angiosperms	Dicots	Saxifragaceae	Micranthes nivalis	Webber 1226b		1226b													COLO 02441590
https://www.gbif.org/occurrence/1804525694	Angiosperms	Dicots	Saxifragaceae	Micranthes nivalis	Wynne-Edwards 8833		8833									CAN 10001612
https://www.gbif.org/occurrence/1804419188	Angiosperms	Dicots	Saxifragaceae	Micranthes nivalis	Wynne-Edwards 8957		8957									CAN 10001512
https://www.gbif.org/occurrence/4596285328	Angiosperms	Dicots	Saxifragaceae	Micranthes tenuis	Gillespie et al. 11638		11638									CAN 10116747
https://www.gbif.org/occurrence/4596289811	Angiosperms	Dicots	Saxifragaceae	Micranthes tenuis	Gillespie et al. 11868		11868									CAN 10116748																		npsp
https://www.gbif.org/occurrence/1804479038	Angiosperms	Dicots	Saxifragaceae	Micranthes tenuis	Hainault 3649A		3649A									CAN 10100390					DAO 01-01667478																		QK 59578
	Angiosperms	Dicots	Saxifragaceae	Micranthes tenuis	Parmelee & Seaborn 3939		3939														DAO 01-01667477
https://www.gbif.org/occurrence/3950491394	Angiosperms	Dicots	Saxifragaceae	Micranthes tenuis	Philpot et al. s.n.		s.n.													COLO 02441616
https://www.gbif.org/occurrence/1804480586	Angiosperms	Dicots	Saxifragaceae	Micranthes tenuis	Smith VP-53-61 [pro parte, plants x]	yes	VP-53-61									CAN 10100389
https://www.gbif.org/occurrence/1988188843	Angiosperms	Dicots	Saxifragaceae	Micranthes tenuis	Stock s.n.		s.n.																																							UBC V162138
	Angiosperms	Dicots	Saxifragaceae	Saxifraga aizoides	Dansereau 500803-1763		500803-1763																									MT00203860
https://www.gbif.org/occurrence/4596290374	Angiosperms	Dicots	Saxifragaceae	Saxifraga aizoides	Gillespie et al. 11709		11709									CAN 10116631																MT
https://www.gbif.org/occurrence/4596286963	Angiosperms	Dicots	Saxifragaceae	Saxifraga aizoides	Gillespie et al. 11963		11963									CAN 10116632																		npsp
	Angiosperms	Dicots	Saxifragaceae	Saxifraga aizoides	Parmelee & Seaborn 3981		3981														DAO 01-01667511
https://www.gbif.org/occurrence/1804559506	Angiosperms	Dicots	Saxifragaceae	Saxifraga aizoides	Wynne-Edwards 8966		8966									CAN 10060007
https://www.gbif.org/occurrence/1804523808	Angiosperms	Dicots	Saxifragaceae	Saxifraga aizoides	Wynne-Edwards 9045		9045									CAN 10060006
https://www.gbif.org/occurrence/1804501575	Angiosperms	Dicots	Saxifragaceae	Saxifraga aizoides	Wynne-Edwards 9060		9060									CAN 10060072
https://www.gbif.org/occurrence/2549483306	Angiosperms	Dicots	Saxifragaceae	Saxifraga cernua	Bartlett 241		241																																								US 03778802
https://www.gbif.org/occurrence/3950487405	Angiosperms	Dicots	Saxifragaceae	Saxifraga cernua	Crompton et al. s.n.		s.n.													COLO 02445724
https://www.gbif.org/occurrence/3950493407	Angiosperms	Dicots	Saxifragaceae	Saxifraga cernua	Crompton et al. s.n.		s.n.													COLO 02445765
	Angiosperms	Dicots	Saxifragaceae	Saxifraga cernua	Dansereau 500629-2188		500629-2188																									MT00203814
	Angiosperms	Dicots	Saxifragaceae	Saxifraga cernua	Dansereau 500726-1274		500726-1274																									MT00203831
https://www.gbif.org/occurrence/4596282925	Angiosperms	Dicots	Saxifragaceae	Saxifraga cernua	Dare 45		45									CAN 10092840
https://media.qfa.herbier.ulaval.ca/QFA0140042.jpg	Angiosperms	Dicots	Saxifragaceae	Saxifraga cernua	Dutilly 9350		9350																															QFA0140042
	Angiosperms	Dicots	Saxifragaceae	Saxifraga cernua	Elven 3097/99		3097/99																													O V549544
https://www.gbif.org/occurrence/1804490173	Angiosperms	Dicots	Saxifragaceae	Saxifraga cernua	Elven 3457/99		3457/99		ALA V133504							CAN 10058815
	Angiosperms	Dicots	Saxifragaceae	Saxifraga cernua	Forbes 139		139														DAO 01-01667514
https://www.gbif.org/occurrence/4596278487	Angiosperms	Dicots	Saxifragaceae	Saxifraga cernua	Gillespie et al. 11483		11483									CAN 10121779
https://www.gbif.org/occurrence/4596287672	Angiosperms	Dicots	Saxifragaceae	Saxifraga cernua	Gillespie et al. 11659		11659									CAN 10121780	chars
https://www.gbif.org/occurrence/4596280101	Angiosperms	Dicots	Saxifragaceae	Saxifraga cernua	Gillespie et al. 11753		11753									CAN 10121781
https://www.gbif.org/occurrence/4596284147	Angiosperms	Dicots	Saxifragaceae	Saxifraga cernua	Gillespie et al. 11777		11777									CAN 10121782																MT		npsp
https://www.gbif.org/occurrence/4596276890	Angiosperms	Dicots	Saxifragaceae	Saxifraga cernua	Gillespie et al. 11864		11864									CAN 10121783
https://www.gbif.org/occurrence/4596277971	Angiosperms	Dicots	Saxifragaceae	Saxifraga cernua	Gillespie et al. 11945		11945									CAN 10121784
https://www.gbif.org/occurrence/4596277605	Angiosperms	Dicots	Saxifragaceae	Saxifraga cernua	Gillespie et al. 12052		12052									CAN 10121785
https://www.gbif.org/occurrence/4596289233	Angiosperms	Dicots	Saxifragaceae	Saxifraga cernua	Gillespie et al. 12094		12094									CAN 10121786
https://www.gbif.org/occurrence/4596292032	Angiosperms	Dicots	Saxifragaceae	Saxifraga cernua	Gillespie et al. 12163		12163									CAN 10121787
https://www.gbif.org/occurrence/4596282203	Angiosperms	Dicots	Saxifragaceae	Saxifraga cernua	Gillespie et al. 12316		12316			ALTA						CAN 10121788
https://www.gbif.org/occurrence/4596287856	Angiosperms	Dicots	Saxifragaceae	Saxifraga cernua	Gillespie et al. 12441		12441									CAN 10121789
	Angiosperms	Dicots	Saxifragaceae	Saxifraga cernua	Hainault 3763		3763														DAO 01-01667513																		QK 59554
https://www.gbif.org/occurrence/1804476656	Angiosperms	Dicots	Saxifragaceae	Saxifraga cernua	Hainault 3873		3873									CAN 10058811					DAO 01-01667512															O V549537			QK 59772
	Angiosperms	Dicots	Saxifragaceae	Saxifraga cernua	Martin 20		20														DAO 01-01667515											MT00203839
	Angiosperms	Dicots	Saxifragaceae	Saxifraga cernua	Parmelee & Seaborn 3837		3837														DAO 01-01667973
http://sweetgum.nybg.org/science/vh/specimen_details.php?irn=3745949	Angiosperms	Dicots	Saxifragaceae	Saxifraga cernua	Platt 480D		480D																												NY 3474335
https://www.gbif.org/occurrence/4596277016	Angiosperms	Dicots	Saxifragaceae	Saxifraga cernua	Raynolds & Bültmann MKR-2022-57		MKR-2022-57									CAN 10169292
https://www.gbif.org/occurrence/1804590734	Angiosperms	Dicots	Saxifragaceae	Saxifraga cernua	Richardson & Webber 2		2									CAN 10058805				COLO 02445989																			QK 71114
https://www.gbif.org/occurrence/3950487406	Angiosperms	Dicots	Saxifragaceae	Saxifraga cernua	Ryder s.n.		s.n.													COLO 02445757
https://www.gbif.org/occurrence/1804504014	Angiosperms	Dicots	Saxifragaceae	Saxifraga cernua	Smith VP-81-61		VP-81-61									CAN 10058813
https://www.gbif.org/occurrence/3950488406	Angiosperms	Dicots	Saxifragaceae	Saxifraga cernua	Webber 1223b		1223b													COLO 02445708
https://www.gbif.org/occurrence/3950490406	Angiosperms	Dicots	Saxifragaceae	Saxifraga cernua	Webber 1292		1292													COLO 02445690
https://www.gbif.org/occurrence/3950486408	Angiosperms	Dicots	Saxifragaceae	Saxifraga cernua	Webber 1310		1310													COLO 02445773
https://www.gbif.org/occurrence/1804463263	Angiosperms	Dicots	Saxifragaceae	Saxifraga cernua	Wynne-Edwards 8877		8877									CAN 10058760
https://www.gbif.org/occurrence/1804459687	Angiosperms	Dicots	Saxifragaceae	Saxifraga cespitosa subsp. cespitosa	Bartlett 219		219									CAN 10060260																															US 03778487
	Angiosperms	Dicots	Saxifragaceae	Saxifraga cespitosa subsp. cespitosa	Coombs 51		51														DAO 01-01667639
http://media.canadensys.net/mt-specimens/large/MT00285797.jpg	Angiosperms	Dicots	Saxifragaceae	Saxifraga cespitosa subsp. cespitosa	Dansereau 500629-2191		500629-2191																									MT00285797, MT00285798
https://www.gbif.org/occurrence/4596277943	Angiosperms	Dicots	Saxifragaceae	Saxifraga cespitosa subsp. cespitosa	Gillespie et al. 11510		11510									CAN 10121714																MT															US
https://www.gbif.org/occurrence/4596280626	Angiosperms	Dicots	Saxifragaceae	Saxifraga cespitosa subsp. cespitosa	Gillespie et al. 11649		11649			ALTA						CAN 10121713	chars														MO																US
https://www.gbif.org/occurrence/4596278665	Angiosperms	Dicots	Saxifragaceae	Saxifraga cespitosa subsp. cespitosa	Gillespie et al. 11938		11938									CAN 10121712
https://www.gbif.org/occurrence/4596281880	Angiosperms	Dicots	Saxifragaceae	Saxifraga cespitosa subsp. cespitosa	Gillespie et al. 12394		12394									CAN 10121711																		npsp				QFA
https://www.gbif.org/occurrence/4596281304	Angiosperms	Dicots	Saxifragaceae	Saxifraga cespitosa subsp. cespitosa	Gillespie et al. 12467		12467		ALA							CAN 10121715
	Angiosperms	Dicots	Saxifragaceae	Saxifraga cespitosa subsp. cespitosa	Hainault 3692		3692																																QK 59719
	Angiosperms	Dicots	Saxifragaceae	Saxifraga cespitosa subsp. cespitosa	Hainault 4039		4039																																QK 59536
	Angiosperms	Dicots	Saxifragaceae	Saxifraga cespitosa subsp. cespitosa	Parmelee & Seaborn 3884		3884														DAO 01-01667471
	Angiosperms	Dicots	Saxifragaceae	Saxifraga cespitosa subsp. cespitosa	Parmelee & Seaborn 3917		3917														DAO 01-01667472
https://www.gbif.org/occurrence/1804608132	Angiosperms	Dicots	Saxifragaceae	Saxifraga cespitosa subsp. cespitosa	Wynne-Edwards 8815		8815									CAN 10085504
https://www.gbif.org/occurrence/1804440565	Angiosperms	Dicots	Saxifragaceae	Saxifraga cespitosa subsp. cespitosa	Wynne-Edwards 8845		8845									CAN 10085505
https://www.gbif.org/occurrence/1804485407	Angiosperms	Dicots	Saxifragaceae	Saxifraga cespitosa subsp. cespitosa	Wynne-Edwards 8958		8958									CAN 10060282
	Angiosperms	Dicots	Saxifragaceae	Saxifraga cf. hyperborea	Hainault 3799		3799																																QK 59548
	Angiosperms	Dicots	Saxifragaceae	Saxifraga hirculus	Dansereau 500628-3152		500628-3152																									MT00203919
https://www.gbif.org/occurrence/1248748903	Angiosperms	Dicots	Saxifragaceae	Saxifraga hirculus	Martin 46		46														DAO 01-01667516																	QFA0615111
https://www.gbif.org/occurrence/1804574016	Angiosperms	Dicots	Saxifragaceae	Saxifraga hirculus	Wynne-Edwards 8848		8848									CAN 10059492
http://media.canadensys.net/mt-specimens/large/MT00287048.jpg	Angiosperms	Dicots	Saxifragaceae	Saxifraga hyperborea	Dansereau 500725-0361		500725-0361																									MT00287048
https://www.gbif.org/occurrence/4596276384	Angiosperms	Dicots	Saxifragaceae	Saxifraga hyperborea	Dare 49 [pro parte, plants 1]	yes	49									CAN 10092863
https://www.gbif.org/occurrence/4596279242	Angiosperms	Dicots	Saxifragaceae	Saxifraga hyperborea	Dare 52		52									CAN 10092862
https://www.gbif.org/occurrence/1146338586	Angiosperms	Dicots	Saxifragaceae	Saxifraga hyperborea	Elven 3520/99		3520/99		ALA V133503
https://www.gbif.org/occurrence/4596289308	Angiosperms	Dicots	Saxifragaceae	Saxifraga hyperborea	Gillespie et al. 11493		11493									CAN 10122140
https://www.gbif.org/occurrence/4596289637	Angiosperms	Dicots	Saxifragaceae	Saxifraga hyperborea	Gillespie et al. 11548		11548									CAN 10122142																MT		npsp
https://www.gbif.org/occurrence/4596281084	Angiosperms	Dicots	Saxifragaceae	Saxifraga hyperborea	Gillespie et al. 11728		11728									CAN 10122141
	Angiosperms	Dicots	Saxifragaceae	Saxifraga hyperborea	Martin 33		33														DAO 01-01667442
https://www.gbif.org/occurrence/3950488413	Angiosperms	Dicots	Saxifragaceae	Saxifraga hyperborea	Philpot et al. s.n.		s.n.													COLO 02451540
https://www.gbif.org/occurrence/1804411538	Angiosperms	Dicots	Saxifragaceae	Saxifraga hyperborea	Polunin 594 [pro parte, plants 1]	yes	594									CAN 10001402
https://www.gbif.org/occurrence/4596293878	Angiosperms	Dicots	Saxifragaceae	Saxifraga hyperborea	Raynolds & Bültmann MKR-2022-35		MKR-2022-35									CAN 10169283
https://www.gbif.org/occurrence/1804501031	Angiosperms	Dicots	Saxifragaceae	Saxifraga hyperborea	Richardson & Webber 63		63									CAN 10001406
https://www.gbif.org/occurrence/1804468090	Angiosperms	Dicots	Saxifragaceae	Saxifraga hyperborea	Webber 1226a		1226a									CAN 10001405				COLO 02451342
https://www.gbif.org/occurrence/3950488414	Angiosperms	Dicots	Saxifragaceae	Saxifraga hyperborea	Webber 1293		1293													COLO 02451573
https://www.gbif.org/occurrence/1804602909	Angiosperms	Dicots	Saxifragaceae	Saxifraga hyperborea	Wynne-Edwards 8993		8993									CAN 10001409
	Angiosperms	Dicots	Saxifragaceae	Saxifraga oppositifolia subsp. oppositifolia	Coombs 49		49														DAO 01-01667641
	Angiosperms	Dicots	Saxifragaceae	Saxifraga oppositifolia subsp. oppositifolia	Coombs 73		73														DAO 01-01667640
	Angiosperms	Dicots	Saxifragaceae	Saxifraga oppositifolia subsp. oppositifolia	Dansereau 500604-0257		500604-0257																									MT00203966
	Angiosperms	Dicots	Saxifragaceae	Saxifraga oppositifolia subsp. oppositifolia	Dansereau 500614-1552		500614-1552																									MT00203958
	Angiosperms	Dicots	Saxifragaceae	Saxifraga oppositifolia subsp. oppositifolia	Dansereau 500614-1753		500614-1753																									MT00203955
	Angiosperms	Dicots	Saxifragaceae	Saxifraga oppositifolia subsp. oppositifolia	Dansereau 500614-1754 [pro parte]	yes	500614-1754																									MT00203962
	Angiosperms	Dicots	Saxifragaceae	Saxifraga oppositifolia subsp. oppositifolia	Dansereau 500624-0155		500624-0155																									MT00203946
	Angiosperms	Dicots	Saxifragaceae	Saxifraga oppositifolia subsp. oppositifolia	Dansereau 500624-0666		500624-0666																									MT00203965
	Angiosperms	Dicots	Saxifragaceae	Saxifraga oppositifolia subsp. oppositifolia	Dansereau 500624-0771		500624-0771																									MT00203963
	Angiosperms	Dicots	Saxifragaceae	Saxifraga oppositifolia subsp. oppositifolia	Dansereau 500628-3153		500628-3153																									MT00203945
	Angiosperms	Dicots	Saxifragaceae	Saxifraga oppositifolia subsp. oppositifolia	Dansereau 500629-2189		500629-2189																									MT00203964
	Angiosperms	Dicots	Saxifragaceae	Saxifraga oppositifolia subsp. oppositifolia	Dansereau 500701-0959		500701-0959																									MT00203947, MT00203967
	Angiosperms	Dicots	Saxifragaceae	Saxifraga oppositifolia subsp. oppositifolia	Dansereau 500705-0165		500705-0165																									MT00203944
	Angiosperms	Dicots	Saxifragaceae	Saxifraga oppositifolia subsp. oppositifolia	Dansereau 500723-0354		500723-0354																									MT00203949
	Angiosperms	Dicots	Saxifragaceae	Saxifraga oppositifolia subsp. oppositifolia	Dansereau 500723-1274		500723-1274																									MT00203943
	Angiosperms	Dicots	Saxifragaceae	Saxifraga oppositifolia subsp. oppositifolia	Dansereau 500803-0479		500803-0479																									MT00203950
	Angiosperms	Dicots	Saxifragaceae	Saxifraga oppositifolia subsp. oppositifolia	Dansereau 500822-0351		500822-0351																									MT00203959
	Angiosperms	Dicots	Saxifragaceae	Saxifraga oppositifolia subsp. oppositifolia	Dansereau 500823-1675		500823-1675																									MT00203948
https://www.gbif.org/occurrence/1804443593	Angiosperms	Dicots	Saxifragaceae	Saxifraga oppositifolia subsp. oppositifolia	Elven 3446/9		3446/9									CAN 10001560
	Angiosperms	Dicots	Saxifragaceae	Saxifraga oppositifolia subsp. oppositifolia	Elven 3446/99		3446/99																													O V549745
https://www.gbif.org/occurrence/1146338598	Angiosperms	Dicots	Saxifragaceae	Saxifraga oppositifolia subsp. oppositifolia	Elven 3498/99		3498/99		ALA V133488
	Angiosperms	Dicots	Saxifragaceae	Saxifraga oppositifolia subsp. oppositifolia	Forbes 114		114														DAO 01-01667527
	Angiosperms	Dicots	Saxifragaceae	Saxifraga oppositifolia subsp. oppositifolia	Forbes 17		17														DAO 01-01667523
	Angiosperms	Dicots	Saxifragaceae	Saxifraga oppositifolia subsp. oppositifolia	Forbes 52		52														DAO 01-01667525
https://www.gbif.org/occurrence/4596286591	Angiosperms	Dicots	Saxifragaceae	Saxifraga oppositifolia subsp. oppositifolia	Gillespie et al. 11497		11497									CAN 10116584																MT
https://www.gbif.org/occurrence/4596278116	Angiosperms	Dicots	Saxifragaceae	Saxifraga oppositifolia subsp. oppositifolia	Gillespie et al. 11629		11629			ALTA						CAN 10116577	chars														MO
https://www.gbif.org/occurrence/4596281439	Angiosperms	Dicots	Saxifragaceae	Saxifraga oppositifolia subsp. oppositifolia	Gillespie et al. 11741		11741									CAN 10116576																		npsp													US
https://www.gbif.org/occurrence/4596293420	Angiosperms	Dicots	Saxifragaceae	Saxifraga oppositifolia subsp. oppositifolia	Gillespie et al. 11823		11823									CAN 10116575
https://www.gbif.org/occurrence/4596290856	Angiosperms	Dicots	Saxifragaceae	Saxifraga oppositifolia subsp. oppositifolia	Gillespie et al. 11909		11909									CAN 10116578
https://www.gbif.org/occurrence/4596291917	Angiosperms	Dicots	Saxifragaceae	Saxifraga oppositifolia subsp. oppositifolia	Gillespie et al. 12022		12022									CAN 10116582																		npsp
https://www.gbif.org/occurrence/4596287161	Angiosperms	Dicots	Saxifragaceae	Saxifraga oppositifolia subsp. oppositifolia	Gillespie et al. 12158		12158									CAN 10116583
https://www.gbif.org/occurrence/4596277258	Angiosperms	Dicots	Saxifragaceae	Saxifraga oppositifolia subsp. oppositifolia	Gillespie et al. 12337		12337									CAN 10116579
https://www.gbif.org/occurrence/4596288827	Angiosperms	Dicots	Saxifragaceae	Saxifraga oppositifolia subsp. oppositifolia	Gillespie et al. 12346		12346									CAN 10116580
https://www.gbif.org/occurrence/4596285645	Angiosperms	Dicots	Saxifragaceae	Saxifraga oppositifolia subsp. oppositifolia	Gillespie et al. 12397		12397									CAN 10116574
https://www.gbif.org/occurrence/4596284982	Angiosperms	Dicots	Saxifragaceae	Saxifraga oppositifolia subsp. oppositifolia	Gillespie et al. 12469		12469									CAN 10116581
https://www.gbif.org/occurrence/2428937196	Angiosperms	Dicots	Saxifragaceae	Saxifraga oppositifolia subsp. oppositifolia	Hainault 3667		3667									CAN 10060806					DAO 01-01667522															O V549758			QK 59688
https://www.gbif.org/occurrence/1248749000	Angiosperms	Dicots	Saxifragaceae	Saxifraga oppositifolia subsp. oppositifolia	Martin 16		16														DAO 01-01667524																	QFA0615132
	Angiosperms	Dicots	Saxifragaceae	Saxifraga oppositifolia subsp. oppositifolia	Parmelee & Seaborn 3812		3812														DAO 01-01667974
	Angiosperms	Dicots	Saxifragaceae	Saxifraga oppositifolia subsp. oppositifolia	Parmelee & Seaborn 3883		3883														DAO 01-01667526
	Angiosperms	Dicots	Saxifragaceae	Saxifraga oppositifolia subsp. oppositifolia	Parmelee & Seaborn 3893		3893														DAO 01-01667528
https://www.gbif.org/occurrence/4596283500	Angiosperms	Dicots	Saxifragaceae	Saxifraga oppositifolia subsp. oppositifolia	Raynolds & Bültmann MKR-2022-36		MKR-2022-36									CAN 10169286
https://www.gbif.org/occurrence/1804528117	Angiosperms	Dicots	Saxifragaceae	Saxifraga oppositifolia subsp. oppositifolia	Richardson & Webber 28		28									CAN 10061009
https://www.gbif.org/occurrence/1988132233	Angiosperms	Dicots	Saxifragaceae	Saxifraga oppositifolia subsp. oppositifolia	Ryder s.n.		s.n.																																							UBC V162126
https://www.gbif.org/occurrence/1804590485	Angiosperms	Dicots	Saxifragaceae	Saxifraga oppositifolia subsp. oppositifolia	Smith VP-1-61		VP-1-61									CAN 10061035
https://www.gbif.org/occurrence/1804485685	Angiosperms	Dicots	Saxifragaceae	Saxifraga oppositifolia subsp. oppositifolia	Smith VP-19-61		VP-19-61									CAN 10061034
https://www.gbif.org/occurrence/1804400579	Angiosperms	Dicots	Saxifragaceae	Saxifraga oppositifolia subsp. oppositifolia	Wynne-Edwards 8809		8809									CAN 10060800
https://www.gbif.org/occurrence/1804487067	Angiosperms	Dicots	Saxifragaceae	Saxifraga oppositifolia subsp. oppositifolia	Wynne-Edwards 8821		8821									CAN 10001572
https://www.gbif.org/occurrence/1804401503	Angiosperms	Dicots	Saxifragaceae	Saxifraga oppositifolia subsp. oppositifolia	Wynne-Edwards 8850		8850									CAN 10001571
http://media.canadensys.net/mt-specimens/large/MT00287051.jpg	Angiosperms	Dicots	Saxifragaceae	Saxifraga rivularis subsp. arctolitoralis	Dansereau 500707-1653		500707-1653																									MT00287051
http://media.canadensys.net/mt-specimens/large/MT00287049.jpg	Angiosperms	Dicots	Saxifragaceae	Saxifraga rivularis subsp. arctolitoralis	Dansereau 500720-0453		500720-0453																									MT00287049
http://media.canadensys.net/mt-specimens/large/MT00287050.jpg	Angiosperms	Dicots	Saxifragaceae	Saxifraga rivularis subsp. arctolitoralis	Dansereau 500801-0663		500801-0663																									MT00287050
http://media.canadensys.net/mt-specimens/large/MT00287053.jpg	Angiosperms	Dicots	Saxifragaceae	Saxifraga rivularis subsp. arctolitoralis	Dutilly 1445		1445																									MT00287053
https://www.gbif.org/occurrence/1804475542	Angiosperms	Dicots	Saxifragaceae	Saxifraga rivularis subsp. arctolitoralis	Elven 3450/99		3450/99									CAN 10001415																				O V549673
https://www.gbif.org/occurrence/4596294036	Angiosperms	Dicots	Saxifragaceae	Saxifraga rivularis subsp. arctolitoralis	Gillespie et al. 11747		11747									CAN 10122143
https://www.gbif.org/occurrence/4596279934	Angiosperms	Dicots	Saxifragaceae	Saxifraga rivularis subsp. arctolitoralis	Gillespie et al. 11793		11793									CAN 10122144
https://www.gbif.org/occurrence/4596290733	Angiosperms	Dicots	Saxifragaceae	Saxifraga rivularis subsp. arctolitoralis	Gillespie et al. 11888		11888									CAN 10122145																MT		npsp
https://www.gbif.org/occurrence/4596278876	Angiosperms	Dicots	Saxifragaceae	Saxifraga rivularis subsp. arctolitoralis	Gillespie et al. 12032		12032									CAN 10122139
	Angiosperms	Dicots	Saxifragaceae	Saxifraga rivularis subsp. arctolitoralis	Hainault 3830		3830														DAO 01-01667446															O V549668			QK 59682
	Angiosperms	Dicots	Saxifragaceae	Saxifraga rivularis subsp. arctolitoralis	Parmelee & Seaborn 3920 [pro parte, plants b]	yes	3920														DAO 01-01667439
https://www.gbif.org/occurrence/1804411538	Angiosperms	Dicots	Saxifragaceae	Saxifraga rivularis subsp. arctolitoralis	Polunin 594 [pro parte, plants 2]	yes	594									CAN 10001402
https://www.gbif.org/occurrence/1804608984	Angiosperms	Dicots	Saxifragaceae	Saxifraga rivularis subsp. arctolitoralis	Smith VP-52-61		VP-52-61									CAN 10087451
https://www.gbif.org/occurrence/1804555659	Angiosperms	Dicots	Saxifragaceae	Saxifraga rivularis subsp. arctolitoralis	Wynne-Edwards 8916		8916									CAN 10001401
http://media.canadensys.net/mt-specimens/large/MT00287052.jpg	Angiosperms	Dicots	Saxifragaceae	Saxifraga rivularis subsp. rivularis	Dansereau 500719-0252		500719-0252																									MT00287052
https://www.gbif.org/occurrence/4596276384	Angiosperms	Dicots	Saxifragaceae	Saxifraga rivularis subsp. rivularis	Dare 49 [pro parte, plants 2]	yes	49									CAN 10092863
	Angiosperms	Dicots	Saxifragaceae	Saxifraga rivularis subsp. rivularis	Forbes 123		123														DAO 01-01667441
	Angiosperms	Dicots	Saxifragaceae	Saxifraga rivularis subsp. rivularis	Forbes 13		13														DAO 01-01667437
	Angiosperms	Dicots	Saxifragaceae	Saxifraga rivularis subsp. rivularis	Forbes 51		51														DAO 01-01667445
https://www.gbif.org/occurrence/4596284528	Angiosperms	Dicots	Saxifragaceae	Saxifraga rivularis subsp. rivularis	Gillespie et al. 11879		11879									CAN 10122147	chars															MT
https://www.gbif.org/occurrence/4596285844	Angiosperms	Dicots	Saxifragaceae	Saxifraga rivularis subsp. rivularis	Gillespie et al. 11993		11993									CAN 10122151
https://www.gbif.org/occurrence/4596282344	Angiosperms	Dicots	Saxifragaceae	Saxifraga rivularis subsp. rivularis	Gillespie et al. 12182		12182									CAN 10122146																MT
https://www.gbif.org/occurrence/4596292222	Angiosperms	Dicots	Saxifragaceae	Saxifraga rivularis subsp. rivularis	Gillespie et al. 12207		12207									CAN 10122149																MT
https://www.gbif.org/occurrence/4596276596	Angiosperms	Dicots	Saxifragaceae	Saxifraga rivularis subsp. rivularis	Gillespie et al. 12229		12229									CAN 10122150																MT		npsp
https://www.gbif.org/occurrence/4596288608	Angiosperms	Dicots	Saxifragaceae	Saxifraga rivularis subsp. rivularis	Gillespie et al. 12282		12282									CAN 10122148																MT
https://www.gbif.org/occurrence/1804560284	Angiosperms	Dicots	Saxifragaceae	Saxifraga rivularis subsp. rivularis	Hainault 3690		3690									CAN 10061374					DAO 01-01667447															O V549675			QK 59713
	Angiosperms	Dicots	Saxifragaceae	Saxifraga rivularis subsp. rivularis	Martin 4		4														DAO 01-01667440
	Angiosperms	Dicots	Saxifragaceae	Saxifraga rivularis subsp. rivularis	Parmelee & Seaborn 3806		3806														DAO no accession number
	Angiosperms	Dicots	Saxifragaceae	Saxifraga rivularis subsp. rivularis	Parmelee & Seaborn 3920 [pro parte, plants a]	yes	3920														DAO 01-01667439
	Angiosperms	Dicots	Saxifragaceae	Saxifraga rivularis subsp. rivularis	Parmelee & Seaborn 3941		3941														DAO 01-01667444
	Angiosperms	Dicots	Saxifragaceae	Saxifraga rivularis subsp. rivularis	Parmelee & Seaborn 3951		3951														DAO 01-01667438
https://www.gbif.org/occurrence/3950490413	Angiosperms	Dicots	Saxifragaceae	Saxifraga rivularis subsp. rivularis	Philpot et al. s.n.		s.n.													COLO 02451565
https://www.gbif.org/occurrence/3950489412	Angiosperms	Dicots	Saxifragaceae	Saxifraga rivularis subsp. rivularis	Philpot et al. s.n.		s.n.													COLO 02451557
https://www.gbif.org/occurrence/3950492412	Angiosperms	Dicots	Saxifragaceae	Saxifraga rivularis subsp. rivularis	Webber 1180		1180													COLO 02451516
https://www.gbif.org/occurrence/3950489413	Angiosperms	Dicots	Saxifragaceae	Saxifraga rivularis subsp. rivularis	Webber 1180b		1180b													COLO 02451581
https://www.gbif.org/occurrence/1804379739	Angiosperms	Dicots	Saxifragaceae	Saxifraga rivularis subsp. rivularis	Webber 1301		1301									CAN 10061392				COLO 02451524
https://www.gbif.org/occurrence/2549502675	Angiosperms	Dicots	Saxifragaceae	Saxifraga tricuspidata	Bartlett 244		244																																								US 03781442
	Angiosperms	Dicots	Saxifragaceae	Saxifraga tricuspidata	Coombs 50		50														DAO 01-01667642
	Angiosperms	Dicots	Saxifragaceae	Saxifraga tricuspidata	Dansereau 500604-0564		500604-0564																									MT00203890
	Angiosperms	Dicots	Saxifragaceae	Saxifraga tricuspidata	Dansereau 500608-0353		500608-0353																									MT00203888, MT00203891
	Angiosperms	Dicots	Saxifragaceae	Saxifraga tricuspidata	Dansereau 500629-2193		500629-2193																									MT00203887, MT00203889
	Angiosperms	Dicots	Saxifragaceae	Saxifraga tricuspidata	Dansereau 500716-0864		500716-0864																									MT00203892, MT00203893
https://www.gbif.org/occurrence/4596284410	Angiosperms	Dicots	Saxifragaceae	Saxifraga tricuspidata	Dare et al. 91		91									CAN 10092866
https://www.gbif.org/occurrence/4596280580	Angiosperms	Dicots	Saxifragaceae	Saxifraga tricuspidata	Gillespie et al. 11508		11508									CAN 10121790															MO			npsp
https://www.gbif.org/occurrence/4596293179	Angiosperms	Dicots	Saxifragaceae	Saxifraga tricuspidata	Gillespie et al. 11609		11609									CAN 10122132																MT
https://www.gbif.org/occurrence/4596277648	Angiosperms	Dicots	Saxifragaceae	Saxifraga tricuspidata	Gillespie et al. 11837		11837			ALTA						CAN 10122133
https://www.gbif.org/occurrence/4596282810	Angiosperms	Dicots	Saxifragaceae	Saxifraga tricuspidata	Gillespie et al. 11937		11937									CAN 10122135
https://www.gbif.org/occurrence/4596281160	Angiosperms	Dicots	Saxifragaceae	Saxifraga tricuspidata	Gillespie et al. 12085		12085									CAN 10122134	chars																														US
https://www.gbif.org/occurrence/4596289061	Angiosperms	Dicots	Saxifragaceae	Saxifraga tricuspidata	Gillespie et al. 12117		12117									CAN 10122136																						QFA
https://www.gbif.org/occurrence/4596284281	Angiosperms	Dicots	Saxifragaceae	Saxifraga tricuspidata	Gillespie et al. 12165		12165		ALA							CAN 10122137
https://www.gbif.org/occurrence/4596294253	Angiosperms	Dicots	Saxifragaceae	Saxifraga tricuspidata	Gillespie et al. 12324		12324									CAN 10122138
	Angiosperms	Dicots	Saxifragaceae	Saxifraga tricuspidata	Hainault 3724		3724														DAO 01-01667518															O V549860			QK 59608
	Angiosperms	Dicots	Saxifragaceae	Saxifraga tricuspidata	Hainault 3753		3753														DAO 01-01667519															O V549861			QK 59589
https://www.gbif.org/occurrence/1248749118	Angiosperms	Dicots	Saxifragaceae	Saxifraga tricuspidata	Martin 47		47														DAO 01-01667521																	QFA0615093
	Angiosperms	Dicots	Saxifragaceae	Saxifraga tricuspidata	Parmelee & Seaborn 3868		3868														DAO 01-01667520
https://www.gbif.org/occurrence/3950486407	Angiosperms	Dicots	Saxifragaceae	Saxifraga tricuspidata	Stock s.n.		s.n.													COLO 02445740
https://www.gbif.org/occurrence/1804476975	Angiosperms	Dicots	Saxifragaceae	Saxifraga tricuspidata	Wynne-Edwards 8909		8909									CAN 10118965
[truncated: 1,244 more rows]
[truncated: 35 more columns]
