# Supplementary material for: ﻿Vascular plants of east-central Baffin Island, Nunavut, Canada: an annotated checklist of a mid-Arctic flora
Source: PhytoKeys. 2025 Oct 13;264:1–176. doi: 10.3897/phytokeys.264.162520 (PMC12538218; doi:10.3897/phytokeys.264.162520)
Supplement: ﻿Supplementary material 6 — Photograph-documented iNaturalist observations of vascular plant species in east-central Baffin Island [file phytokeys-264-001_article-162520__-s006.xlsx]

## Sheet: observations-517822
url	scientific_name	ID confirmed	new & cited	General locality	place_guess	observed_on	quality_grade	latitude	longitude
https://www.inaturalist.org/observations/106813892	Cassiope tetragona		no	Cape Christian	Qikiqtaaluk, NU, Canada	2009-09-21	research	70.5602	-68.4201
https://www.inaturalist.org/observations/106813893	Cassiope tetragona		no	Cape Christian	Qikiqtaaluk, NU, Canada	2009-09-21	research	70.5652	-68.4337
https://www.inaturalist.org/observations/106811971	Eriophorum scheuchzeri		no	Cape Christian	Cape Christian, Nunavut X0A 0R0, Canada	2009-09-19	research	70.5333	-68.3
https://www.inaturalist.org/observations/106811973	Eriophorum scheuchzeri		no	Cape Christian	Cape Christian, Nunavut X0A 0R0, Canada	2009-09-19	research	70.5333	-68.3
https://www.inaturalist.org/observations/57458525	Cerastium arcticum		no	Clyde River	Unnamed Road, Clyde River, NU X0A, Canada	1992-07-30	needs_id	70.4722	-68.6079
https://www.inaturalist.org/observations/129009636	Cerastium beeringianum		no	Clyde River	Clyde River, NU, Canada	2022-07-29	research	70.4985	-68.327
https://www.inaturalist.org/observations/18527781	Eriophorum scheuchzeri		no	Clyde River	Clyde River, Clyde River, , CA	2015-07-13	research	70.4664	-68.6051
https://www.inaturalist.org/observations/129009221	Eriophorum scheuchzeri		no	Clyde River	Clyde River, NU, Canada	2022-07-30	research	70.4753	-68.5754
https://www.inaturalist.org/observations/129009171	Oxyria digyna		no	Clyde River	Clyde River, NU, Canada	2022-07-30	research	70.4678	-68.5376
https://www.inaturalist.org/observations/129010177	Oxyria digyna		no	Clyde River	Clyde River, NU, Canada	2022-07-29	research	70.4985	-68.3258
https://www.inaturalist.org/observations/18526798	Papaver		no	Clyde River	Clyde River, Clyde River, NU, CA	2015-07-17	needs_id	70.4666	-68.6115
https://www.inaturalist.org/observations/57459069	Papaver lapponicum		no	Clyde River	Unnamed Road, Clyde River, NU X0A, Canada	1992-07-30	research	70.4722	-68.6079
https://www.inaturalist.org/observations/128930985	Papaver radicatum		no	Clyde River	Clyde River, NU, Canada	2022-07-30	needs_id	70.4739	-68.5871
https://www.inaturalist.org/observations/185161328	Papaver radicatum		no	Clyde River	Clyde River, NU, CA	2023-08-07	research	70.4731	-68.5845
https://www.inaturalist.org/observations/129010237	Potentilla hyparctica		no	Clyde River	Clyde River, NU, Canada	2022-07-29	research	70.4986	-68.3264
https://www.inaturalist.org/observations/57459379	Ranunculus nivalis		no	Clyde River	Unnamed Road, Clyde River, NU X0A, Canada	1992-07-30	research	70.4722	-68.6079
https://www.inaturalist.org/observations/57458690	Salix arctica		no	Clyde River	Unnamed Road, Clyde River, NU X0A, Canada	1992-07-30	research	70.4722	-68.6079
https://www.inaturalist.org/observations/128971462	Salix arctica		no	Clyde River	Clyde River, NU, Canada	2022-07-30	research	70.4679	-68.5376
https://www.inaturalist.org/observations/237459568	Cassiope tetragona		no	Coutt's Inlet	Baffin Island, Baffin, Unorganized, NU, CA	2024-08-23	research	72.1709	-75.1286
https://www.inaturalist.org/observations/238586397	Cassiope tetragona		no	Coutt's Inlet	Baffin Island, Baffin, Unorganized, NU, CA	2024-08-23	research	72.1682	-75.1117
https://www.inaturalist.org/observations/238110813	Chamaenerion latifolium		no	Coutt's Inlet	Ile de Baffin, Baffin, Unorganized, NU, CA	2024-08-23	research	72.1675	-75.1085
https://www.inaturalist.org/observations/237459751	Draba nivalis	not possible to verify		Coutt's Inlet	Baffin Island, Baffin, Unorganized, NU, CA	2024-08-23	needs_id	72.168	-75.1096
https://www.inaturalist.org/observations/238861073	Dryas integrifolia		no	Coutt's Inlet	Baffin Island, Baffin, Unorganized, NU, CA	2024-08-23	research	72.168	-75.1098
https://www.inaturalist.org/observations/240342296	Dryas integrifolia		no	Coutt's Inlet	Qikiqtaaluk Region, NU, Canada	2024-08-23	research	72.0662	-75.1645
https://www.inaturalist.org/observations/240343616	Dryas integrifolia		no	Coutt's Inlet	Qikiqtaaluk Region, NU, Canada	2024-08-23	research	72.0662	-75.1645
https://www.inaturalist.org/observations/237623831	Festuca brachyphylla		no	Coutt's Inlet	Qikiqtaaluk Region, NU, Canada	2024-08-23	needs_id	72.0662	-75.1645
https://www.inaturalist.org/observations/237624112	Luzula nivalis	verified P Sokoloff	yes	Coutt's Inlet	Qikiqtaaluk Region, NU, Canada	2024-08-23	needs_id	72.0662	-75.1645
https://www.inaturalist.org/observations/237456616	Oxyria digyna		no	Coutt's Inlet	Baffin Island, Baffin, Unorganized, NU, CA	2024-08-23	research	72.1681	-75.1106
https://www.inaturalist.org/observations/238368232	Papaver	not possible to verify	no	Coutt's Inlet	Qikiqtaaluk Region, NU, Canada	2024-08-23	needs_id	72.1761	-75.145
https://www.inaturalist.org/observations/237459455	Pedicularis hirsuta		no	Coutt's Inlet	Baffin Island, Baffin, Unorganized, NU, CA	2024-08-23	research	72.1696	-75.1227
https://www.inaturalist.org/observations/238586991	Potentilla chamissonis	not possible to verify		Coutt's Inlet	Baffin Island, Baffin, Unorganized, NU, CA	2024-08-23	needs_id	72.168	-75.1102
https://www.inaturalist.org/observations/237456455	Potentilla hyparctica		no	Coutt's Inlet	Baffin Island, Baffin, Unorganized, NU, CA	2024-08-23	research	72.168	-75.1096
https://www.inaturalist.org/observations/237460082	Pyrola grandiflora		no	Coutt's Inlet	Baffin Island, Baffin, Unorganized, NU, CA	2024-08-23	research	72.1695	-75.1231
https://www.inaturalist.org/observations/38073863	Salix arctica		no	Coutt's Inlet	Baffin Region, NU, Canada	2017-08-16	research	72.0908	-75.1959
https://www.inaturalist.org/observations/237483604	Salix arctica		no	Coutt's Inlet	Baffin Island, Baffin, Unorganized, NU, CA	2024-08-23	research	72.0642	-75.2211
https://www.inaturalist.org/observations/238321651	Salix arctica		no	Coutt's Inlet	Baffin, CA-NU, CA	2024-08-23	needs_id	72.1709	-75.1284
https://www.inaturalist.org/observations/238368290	Salix arctica		no	Coutt's Inlet	Qikiqtaaluk Region, NU, Canada	2024-08-23	research	72.1709	-75.1284
https://www.inaturalist.org/observations/237459503	Salix reticulata		no	Coutt's Inlet	Baffin Island, Baffin, Unorganized, NU, CA	2024-08-23	research	72.1695	-75.117
https://www.inaturalist.org/observations/237459897	Saxifraga cernua	verified L Gillespie	yes	Coutt's Inlet	Baffin Island, Baffin, Unorganized, NU, CA	2024-08-23	research	72.168	-75.11
https://www.inaturalist.org/observations/237448979	Saxifraga tricuspidata		no	Coutt's Inlet	Ile de Baffin, Baffin, Unorganized, NU, CA	2024-08-23	research	72.1681	-75.1101
https://www.inaturalist.org/observations/237936355	Saxifraga tricuspidata		no	Coutt's Inlet	Qikiqtaaluk Region, NU, Canada	2024-08-23	research	72.0662	-75.1645
https://www.inaturalist.org/observations/237936687	Saxifraga tricuspidata		no	Coutt's Inlet	Qikiqtaaluk Region, NU, Canada	2024-08-23	research	72.0662	-75.1645
https://www.inaturalist.org/observations/238321787	Saxifraga tricuspidata		no	Coutt's Inlet	Baffin, CA-NU, CA	2024-08-23	research	72.168	-75.1101
https://www.inaturalist.org/observations/238616120	Saxifraga tricuspidata		no	Coutt's Inlet	Baffin Island, Baffin, Unorganized, NU, CA	2024-08-23	research	72.168	-75.1102
https://www.inaturalist.org/observations/237449075	Silene acaulis		no	Coutt's Inlet	Ile de Baffin, Baffin, Unorganized, NU, CA	2024-08-23	research	72.1681	-75.1102
https://www.inaturalist.org/observations/238586278	Silene acaulis		no	Coutt's Inlet	Baffin Island, Baffin, Unorganized, NU, CA	2024-08-23	research	72.1681	-75.1101
https://www.inaturalist.org/observations/238618184	Stellaria longipes		no	Coutt's Inlet	Baffin Island, Baffin, Unorganized, NU, CA	2024-08-23	research	72.168	-75.1102
https://www.inaturalist.org/observations/238633414	Stellaria longipes		no	Coutt's Inlet	Baffin Island, Baffin, Unorganized, NU, CA	2024-08-23	research	72.168	-75.1102
https://www.inaturalist.org/observations/237449966	Vaccinium uliginosum	verified L Gillespie	yes	Coutt's Inlet	Ile de Baffin, Baffin, Unorganized, NU, CA	2024-08-23	research	72.1693	-75.1167
https://www.inaturalist.org/observations/242269896	Cassiope tetragona	verified L Gillespie	yes	Feachem Bay, Buchan Gulf	Pangnirtung, NU X0A 0R0, Canada	2024-09-14	research	71.8204	-74.5584
https://www.inaturalist.org/observations/37255394	Cassiope tetragona subsp. tetragona	verified L Gillespie	yes	Feachem Bay, Buchan Gulf	Baffin Region, NU, Canada	2019-09-04	research	71.8191	-74.562
https://www.inaturalist.org/observations/178358816	Pedicularis hirsuta	verified L Gillespie	yes	Feachem Bay, Buchan Gulf	Pangnirtung, NU X0A 0R0, Canada	2023-08-13	research	71.8354	-74.5104
https://www.inaturalist.org/observations/37255027	Poa arctica subsp. arctica	verified L Gillespie	yes	Feachem Bay, Buchan Gulf	Baffin Region, NU, Canada	2019-09-04	research	71.8193	-74.5618
https://www.inaturalist.org/observations/20333233	Pyrola grandiflora	verified L Gillespie	yes	Feachem Bay, Buchan Gulf	Baffin Region, NU, Canada	2018-08-15	research	71.822	-74.5707
https://www.inaturalist.org/observations/178358964	Pyrola grandiflora	verified L Gillespie	yes	Feachem Bay, Buchan Gulf	Pangnirtung, NU X0A 0R0, Canada	2023-08-13	research	71.8342	-74.5044
https://www.inaturalist.org/observations/248850423	Pyrola grandiflora	verified L Gillespie	yes	Feachem Bay, Buchan Gulf	Baffin Island, Baffin, Unorganized, NU, CA	2024-08-17	research	71.8272	-74.5699
https://www.inaturalist.org/observations/31842189	Salix arctica	verified L Gillespie	yes	Feachem Bay, Buchan Gulf	Baffin Region, NU, Canada	2019-08-22	research	71.8195	-74.5631
https://www.inaturalist.org/observations/46802896	Salix arctophila	not possible to verify		Feachem Bay, Buchan Gulf	Baffin Region, NU, Canada	2019-09-04	needs_id	71.8193	-74.5615
https://www.inaturalist.org/observations/31842190	Salix herbacea	not possible to verify		Feachem Bay, Buchan Gulf	Baffin Region, NU, Canada	2019-08-22	research	71.8196	-74.5632
https://www.inaturalist.org/observations/31842191	Salix herbacea	verified L Gillespie	yes	Feachem Bay, Buchan Gulf	Baffin Region, NU, Canada	2019-08-22	research	71.8196	-74.5628
https://www.inaturalist.org/observations/37255415	Salix reticulata	verified L Gillespie	yes	Feachem Bay, Buchan Gulf	Baffin Region, NU, Canada	2019-09-04	research	71.8219	-74.5598
https://www.inaturalist.org/observations/40620249	Saxifraga hyperborea	not possible to verify		Feachem Bay, Buchan Gulf	Baffin Region, NU, Canada	2019-09-04	research	71.8201	-74.5612
https://www.inaturalist.org/observations/20333351	Vaccinium uliginosum subsp. microphyllum	verified L Gillespie	yes	Feachem Bay, Buchan Gulf	Baffin, Nunavut, Canada	2018-08-15	research	71.8222	-74.5706
https://www.inaturalist.org/observations/20818268	Cassiope tetragona subsp. tetragona	verified L Gillespie	yes	Icy Arm, Quernbiter Fiord	Baffin Region, NU, Canada	2018-08-24	research	71.6991	-75.3415
https://www.inaturalist.org/observations/20818541	Oreomecon labradorica	reidentified L Gillespie	yes	Icy Arm, Quernbiter Fiord	Baffin Region, NU, Canada	2018-08-24	research	71.6966	-75.3485
https://www.inaturalist.org/observations/20818246	Pyrola grandiflora	verified L Gillespie	yes	Icy Arm, Quernbiter Fiord	Baffin Region, NU, Canada	2018-08-24	research	71.6989	-75.3425
https://www.inaturalist.org/observations/20818247	Pyrola grandiflora	verified L Gillespie	yes	Icy Arm, Quernbiter Fiord	Baffin Region, NU, Canada	2018-08-24	research	71.7005	-75.3425
https://www.inaturalist.org/observations/20818576	Saxifraga tricuspidata	verified L Gillespie	yes	Icy Arm, Quernbiter Fiord	Baffin Region, NU, Canada	2018-08-24	research	71.6966	-75.3428
https://www.inaturalist.org/observations/20818437	Stellaria longipes subsp. longipes	verified and identified to subspecies L Gillespie	yes	Icy Arm, Quernbiter Fiord	Baffin Region, NU, Canada	2018-08-24	research	71.6979	-75.3395
https://www.inaturalist.org/observations/20079587	Dryas integrifolia subsp. integrifolia	verified L Gillespie	yes	Rannoch Arm, Cambridge Fiord	Baffin Region, NU, Canada	2018-08-24	research	71.4999	-75.0948
https://www.inaturalist.org/observations/20079627	Papaver	not possible to verify		Rannoch Arm, Cambridge Fiord	Baffin Region, NU, Canada	2018-08-24	needs_id	71.5013	-75.0934
https://www.inaturalist.org/observations/20079565	Pyrola grandiflora	verified L Gillespie	yes	Rannoch Arm, Cambridge Fiord	Baffin Region, NU, Canada	2018-08-24	research	71.4997	-75.0948
https://www.inaturalist.org/observations/20079472	Saxifraga tricuspidata	verified L Gillespie	yes	Rannoch Arm, Cambridge Fiord	Baffin Region, NU, Canada	2018-08-24	research	71.4985	-75.0943
https://www.inaturalist.org/observations/20079715	Stellaria longipes subsp. longipes	verified L Gillespie	yes	Rannoch Arm, Cambridge Fiord	Baffin Region, NU, Canada	2018-08-24	research	71.5029	-75.099
