# Supplementary material for: ﻿Vascular plants of east-central Baffin Island, Nunavut, Canada: an annotated checklist of a mid-Arctic flora
Source: PhytoKeys. 2025 Oct 13;264:1–176. doi: 10.3897/phytokeys.264.162520 (PMC12538218; doi:10.3897/phytokeys.264.162520)
Supplement: ﻿Supplementary material 7 — Vascular plant taxa recorded and/or mapped for east-central Baffin Island in previous Canadian Arctic floras (Polunin 1940; Porsild 1957; Porsild and Cody 1980; Aiken et al. 2007) and other floristic publications pertinent to the flora area (Taylor 1863; Hainault 1967) [file phytokeys-264-001_article-162520__-s007.xlsx]

## Sheet: table
phylum	class	family	ScientificName	Excluded or new to flora area	notes	Aiken et al. 2007	Porsild and Cody 1980	Hainault 1966	Porsild 1957	Polunin 1940	Taylor 1863
Lycophytes		Lycopodiaceae	Huperzia arctica			x (as Huperzia selago)	x (as Lycopodium selago)	x (as Lycopodium selago var. appresum)	x (as Lycopodium selago)	x (as Lycopodium selago)	w (as Lycopodium alpinum)
Monilophytes		Equisetaceae	Equisetum arvense subsp. alpestre			x (as Equisetum arvense)	x (as Equisetum arvense)	x (as Equisetum arvense)	x (as Equisetum arvense)	x (as Equisetum arvense)	x (as Equisetum arvense)
Monilophytes		Equisetaceae	Equisetum variegatum subsp. variegatum			x (as Equisetum variegatum)	x (as Equisetum variegatum)		x (as Equisetum variegatum)
Monilophytes		Cystopteridaceae	Cystopteris fragilis			x	x	x	x	x	x
Monilophytes		Dryopteridaceae	Dryopteris fragrans			x	x	x	x
Monilophytes		Woodsiaceae	Woodsia alpina							x	x (as Woodia hyperborea)
Monilophytes		Woodsiaceae	Woodsia glabella			x	x	x	x	x	x
Monilophytes		Woodsiaceae	Woodsia ilvensis	Excluded species	dot on SE boundary, unclear if in or out of flora area		x
Angiosperms	Monocots	Cyperaceae	Carex aquatilis subsp. stans			x	x (as Carex aquatilis var. stans)	x (as Carex stans)	x (as Carex stans)	w (as Carex aquatilis)	x (as Carex stans)
Angiosperms	Monocots	Cyperaceae	Carex atrofusca			x	x		x
Angiosperms	Monocots	Cyperaceae	Carex bigelowii subsp. bigelowii			x	x (as Carex bigelowii)		x (as Carex bigelowii)	x (as Carex bigelowii)
Angiosperms	Monocots	Cyperaceae	Carex capillaris subsp. fuscidula			x	x (as Carex capillaris subsp. capillaris)	x (as Carex capillaris)	x (as Carex capillaris)
Angiosperms	Monocots	Cyperaceae	Carex fuliginosa subsp. misandra			x	x (as Carex misandra)		x (as Carex misandra)	x (as Carex misandra)
Angiosperms	Monocots	Cyperaceae	Carex glareosa subsp. glareosa			x (as Carex glareosa)	x (as Carex glareosa var. amphigena)		x (as Carex glareosa var. amphigena)
Angiosperms	Monocots	Cyperaceae	Carex holostoma	New to flora area
Angiosperms	Monocots	Cyperaceae	Carex marina	New to flora area
Angiosperms	Monocots	Cyperaceae	Carex maritima			x			x
Angiosperms	Monocots	Cyperaceae	Carex membranacea			x	x		x	w	x (as Carex compacta)
Angiosperms	Monocots	Cyperaceae	Carex myosuroides			x (as Kobresia myosuroides)	x (as Kobresia myosuroides)	x (as Kobresia myosuroides)	x (as Kobresia myosuroides)
Angiosperms	Monocots	Cyperaceae	Carex nardina			x	x	x	x (as Carex nardina var. atriceps)	x
Angiosperms	Monocots	Cyperaceae	Carex rupestris			x	x	x	x
Angiosperms	Monocots	Cyperaceae	Carex saxatilis			x	x (as Carex saxatilis var. rhomalea)		x (as Carex saxatilis var. rhomalea)		x
Angiosperms	Monocots	Cyperaceae	Carex scirpoidea subsp. scirpoidea			x (as Carex scirpoidea)	x (as Carex scirpoidea)	x (as Carex scirpoidea)	x (as Carex scirpoidea)	x (as Carex scirpoidea)	x (as Carex serpoides)
Angiosperms	Monocots	Cyperaceae	Carex simpliciuscula subsp. subholarctica			x (as Kobresia simpliciuscula subsp. subholarctica)	x (as Kobresia simpliciuscula)		x (as Kobresia simpliciuscula)
Angiosperms	Monocots	Cyperaceae	Carex subspathacea			x	x		x
Angiosperms	Monocots	Cyperaceae	Carex supina subsp. spaniocarpa			x	x		x
Angiosperms	Monocots	Cyperaceae	Carex ursina			x	x		x	x
Angiosperms	Monocots	Cyperaceae	Eriophorum ×medium subsp. album			x				x (as ? Eriophorum chamissonis approaching E. scheuchzeri)
Angiosperms	Monocots	Cyperaceae	Eriophorum angustifolium			x (as Eriophorum angustifolium subsp. angustifolium)	x	x		w	w
Angiosperms	Monocots	Cyperaceae	Eriophorum brachyantherum			x	x		x
Angiosperms	Monocots	Cyperaceae	Eriophorum callitrix			x	x		x
Angiosperms	Monocots	Cyperaceae	Eriophorum russeolum subsp. albidum			x (as Eriophorum russeolum subsp. leiocarpum)	x (as Eriophorum russeloum var. albidum)		x
Angiosperms	Monocots	Cyperaceae	Eriophorum scheuchzeri subsp. arcticum			x
Angiosperms	Monocots	Cyperaceae	Eriophorum scheuchzeri subsp. scheuchzeri			x	x (as Eriophorum scheuchzeri)	x (as Eriophorum scheuchzeri)	x (as Eriophorum scheuchzeri)	x (as Eriophorum scheuchzeri)	x (as Eriophorum capitatum)
Angiosperms	Monocots	Cyperaceae	Eriophorum triste			x (as Eriophorum angustifolium subsp. triste)	x		x
Angiosperms	Monocots	Cyperaceae	Eriophorum vaginatum subsp. spissum	New to flora area
Angiosperms	Monocots	Juncaceae	Juncus arcticus			x	x		x	x	x
Angiosperms	Monocots	Juncaceae	Juncus biglumis			x	x	x	x	x
Angiosperms	Monocots	Juncaceae	Juncus leuchoclamys			x (as Juncus castaneus)	x (as Juncus castaneus)	x (as Juncus castaneus)	x (as Juncus castaneus)
Angiosperms	Monocots	Juncaceae	Juncus triglumis subsp. albescens			x (as Juncus triglumis)	x (as Juncus albescens)		x (as Juncus albescens)
Angiosperms	Monocots	Juncaceae	Luzula confusa			x	x	x	x	w	w (as Luzula arcuata)
Angiosperms	Monocots	Juncaceae	Luzula nivalis			x	x (as Luzula nivalis var. nivalis)	x	x	x
Angiosperms	Monocots	Poaceae	Alopecurus borealis			x (as Alopecurus magellanicus)	x (as Alopecurus alpinus)	x (as Alopecurus alpinus)	x (as Alopecurus alpinus)	w (as Alopecurus alpinus)
Angiosperms	Monocots	Poaceae	Anthoxanthum arcticum	Excluded species	likely mapping error (dot on Buchan gulf area!) or misidentified historical collection	x (as Hierochloe pauciflora) (based on Porsild & Cody 1980)	x (as Hierochloe pauciflora)		x (as Hierochloe pauciflora)
Angiosperms	Monocots	Poaceae	Anthoxanthum monticola subsp. alpinum			x (as Hierochloe alpina)	x (as Hierochloe alpina)	x (as Hierochloe alpina)	x (as Hierochloe alpina)	w (as Hierochloe alpina)	w (as Hierochloe alpina)
Angiosperms	Monocots	Poaceae	Arctagrostis latifolia subsp. latifolia			x	x	x (as Arctagrostis latifolia)	x (as Arctagrostis latifolia)	w (as Arctagrostis latifolia)	w (as Colpodium latifolium)
Angiosperms	Monocots	Poaceae	Calamagrostis purpurascens			x	x		x
Angiosperms	Monocots	Poaceae	Deschampsia brevifolia	New to flora area
Angiosperms	Monocots	Poaceae	Deschampsia sukatschewii			x (as Deschampsia sukatschewii var. borealis) (based on Porsild & Cody 1980)	x (as Deschampsia pumila)		x (as Deschampsia pumila)	x (as Deschampsia pumila)
Angiosperms	Monocots	Poaceae	Dupontia fisheri			x	x (as Dupontia fisheri subsp. fisheri and subsp. psilosantha)	x	x	x
Angiosperms	Monocots	Poaceae	Festuca baffinensis	New to flora area		x mapping error Home Bay	x not verified, no collection found		x not verified, no collection found
Angiosperms	Monocots	Poaceae	Festuca brachyphylla subsp. brachyphylla			x (as Festuca brachyphylla)	x (as Festuca brachyphylla)	x (as Festuca brachyphylla)	x (as Festuca brachyphylla)	x (as Festuca brachyphylla)	w (as Festuca brevifolia)
Angiosperms	Monocots	Poaceae	Festuca hyperborea			x
Angiosperms	Monocots	Poaceae	Festuca rubra subsp. rubra	Excluded species	mapping error	x (mapping error)
Angiosperms	Monocots	Poaceae	Koeleria spicata			x (as Trisetum spicatum)	x (as Trisetum spicatum)	x (as Trisetum spicatum)	x (as Trisetum spicatum)	x (as Trisetum spicatum)
Angiosperms	Monocots	Poaceae	Leymus mollis subsp. villosissimus			x (based on Porsild & Cody 1980)	x (as Elymus arenarius subsp. mollis)		x (as Elymus arenarius subsp. mollis)
Angiosperms	Monocots	Poaceae	Phippsia algida			x	x		x	x (as Catabrosa algida)
Angiosperms	Monocots	Poaceae	Phippsia concinna	Excluded species	specimens redetermned to P. algida	x
Angiosperms	Monocots	Poaceae	Pleuropogon sabinei			x	x	x	x	x	x
Angiosperms	Monocots	Poaceae	Poa abbreviata subsp. abbreviata	New to flora area		x (as Poa abbreviata) mapping error, specimen from Ellesmere
Angiosperms	Monocots	Poaceae	Poa alpigena var. alpigena			x (as Poa pratensis subsp. alpigena)	x		x (as Poa alpigena)
Angiosperms	Monocots	Poaceae	Poa alpina	Excluded species	reidentified, not possible to determine to species	x (one redetermined, one mapping error)	x			x	x
Angiosperms	Monocots	Poaceae	Poa arctica subsp. arctica			x	x	x	x	x (as Poa arctica)	w (as Poa arctica)
Angiosperms	Monocots	Poaceae	Poa arctica subsp. caespitans			x	x	x	x
Angiosperms	Monocots	Poaceae	Poa flexuosa	Excluded species	specimen reidentified		x		x
Angiosperms	Monocots	Poaceae	Poa glauca subsp. glauca			x (as Poa glauca)	x (as Poa glauca)	x (as Poa glauca)	x (as Poa glauca)
Angiosperms	Monocots	Poaceae	Poa hartzii subsp. hartzii			x	(not in flora area)		x (as Poa hartzii)
Angiosperms	Monocots	Poaceae	Poa nascopieana	Excluded species	specimen reidentified [not a good species]				x
Angiosperms	Monocots	Poaceae	Puccinellia angustata			x	x		x
Angiosperms	Monocots	Poaceae	Puccinellia bruggemannii	New to flora area
Angiosperms	Monocots	Poaceae	Puccinellia phryganodes subsp. neoarctica			x (as Puccinellia phryganodes)	x (as Puccinellia phryganodes)	x (as Puccinellia phryganodes)	x (as Puccinellia phryganodes)	x (as Puccinellia phryganodes)
Angiosperms	Monocots	Poaceae	Puccinellia tenella subsp. langeana			x	x (as Puccinellia langeana)		x (as Puccinellia langeana subsp. typica)	x (as Puccinellia paupercula)
Angiosperms	Monocots	Poaceae	Puccinellia vaginata	Excluded species	specimen reidentified	x	x
Angiosperms	Monocots	Poaceae	Puccinellia vahliana			x	x (as Colpodium vahlianum)		x (as Colpodium vahlianum)
Angiosperms	Monocots	Tofieldiaceae	Tofieldia coccinea			x	x	x	x		x (as Tofieldia palustris)
Angiosperms	Monocots	Tofieldiaceae	Tofieldia pusilla			x	x		x	x (as Tofieldia borealis)
Angiosperms	Dicots	Asteraceae	Antennaria alpina subsp. canescens	Excluded species	specimens reidentified	x	x (as Antennaria canescens)
Angiosperms	Dicots	Asteraceae	Antennaria friesiana subsp. friesiana			x	x (as Antennaria ekmaniana)	x (as Antennaria ekmaniana)	x (as Antennaria ekmaniana)
Angiosperms	Dicots	Asteraceae	Antennaria media subsp. compacta			x	x (as Antennaria compacta)
Angiosperms	Dicots	Asteraceae	Antennaria monocephala subsp. angustata	Excluded species	specimens reidentified	x	x (as Antennaria angustata)
Angiosperms	Dicots	Asteraceae	Arnica angustifolia subsp. angustifolia			x	x (as Arnica alpina subsp. angustifolia)	x (as Arnica alpina subsp. angustifolia)	x (as Arnica alpina subsp. angustifolia)
Angiosperms	Dicots	Asteraceae	Askellia pygmaea			x (as Askellia nana) (based on Porsild & Cody 1980)	x (as Crepis nana)		x (as Crepis nana)	x (as Crepis nana)
Angiosperms	Dicots	Asteraceae	Erigeron compositus			x (as Erigeron compositus subsp. arcticus)	x		x
Angiosperms	Dicots	Asteraceae	Erigeron eriocephalus			x (as Erigeron uniflorus subsp. eriocephalus)	x		x		x (as Erigeron uniflorus)
Angiosperms	Dicots	Asteraceae	Hulteniella integrifolia	New to flora area		x (mistakenly based on Porsild & Cody 1980)
Angiosperms	Dicots	Asteraceae	Omalotheca sylvatica	Excluded species	Taylor record, no collections seen					x (as Gnaphalium norvegicum) included with hesitation based on Taylor	x (as Gnaphalium sylvaticum)
Angiosperms	Dicots	Asteraceae	Taraxacum ceratophorum			x	x (as Taraxacum lacerum and hyperboreum)	x (as Taraxacum lacerum)	x (as Taraxacum lacerum)
Angiosperms	Dicots	Asteraceae	Taraxacum holmenianum	New to flora area		x (specimen redetermined as T. ceratophorum)
Angiosperms	Dicots	Asteraceae	Taraxacum lapponicum	Excluded species	specimen reidentified		x		x
Angiosperms	Dicots	Asteraceae	Taraxacum phymatocarpum			x	x	x	x
Angiosperms	Dicots	Asteraceae	Tripleurospermum maritimum subsp. phaeocephalum	New to flora area		x (based on Porsild & Cody 1980) likely mapping error	x (as Matricaria ambigua) not verified, no collection found		x (as Matricaria ambigua) not verified, no collection found
Angiosperms	Dicots	Boraginaceae	Mertensia maritima subsp. tenella			x (as Mertensia maritima var. tenella)	x (as Mertensia maritima)	x (as Mertensia maritima)	x (as Mertensia maritima)
Angiosperms	Dicots	Brassicaceae	Arabidopsis arenicola	New to flora area
Angiosperms	Dicots	Brassicaceae	Braya glabella subsp. glabella	Excluded species	specimen not cited, none seen	x (Harris 1985)
Angiosperms	Dicots	Brassicaceae	Braya glabella subsp. purpurescens			x	x (as Braya purpurascens)		x (as Braya purpurascens)
Angiosperms	Dicots	Brassicaceae	Cardamine bellidifolia			x	x		x	x	x
Angiosperms	Dicots	Brassicaceae	Cochlearia groenlandica			x	x (as Cochlearia officinalis)	x (as Cochlearia officinalis)	x (as Cochlearia officinalis)	x (as Cochlearia officinalis)	x (as Cochlearia officinalis)
Angiosperms	Dicots	Brassicaceae	Crucihimalaya bursifolia			x (as Transberingia bursifolia) (based on Porsild & Cody 1980)	x (as Halimolobus mollis)		x (as Halimolobus mollis)
Angiosperms	Dicots	Brassicaceae	Draba alpina	Excluded species	specimens redetermined, name now used in narrower sense		x		x	x
Angiosperms	Dicots	Brassicaceae	Draba arctica			x
Angiosperms	Dicots	Brassicaceae	Draba arctogena	Excluded species	specimen not located, treatment provisional	x (voucher unknown)
Angiosperms	Dicots	Brassicaceae	Draba cinerea			x	x
Angiosperms	Dicots	Brassicaceae	Draba corymbosa			x	x		x (as Draba bellii)
Angiosperms	Dicots	Brassicaceae	Draba crassifolia	Excluded species	specimen reidentified	x (reidentified)
Angiosperms	Dicots	Brassicaceae	Draba fladnizensis			x	x			x
Angiosperms	Dicots	Brassicaceae	Draba glabella			x	x	x	x	x
Angiosperms	Dicots	Brassicaceae	Draba lactea			x	x	x	x		x (as Draba lapponica)
Angiosperms	Dicots	Brassicaceae	Draba micropetala	New to flora area
Angiosperms	Dicots	Brassicaceae	Draba nivalis			x	x	x	x	x	x (as Draba muricella)
Angiosperms	Dicots	Brassicaceae	Draba oblongata			x (based on Porsild & Cody 1980)	x		x
Angiosperms	Dicots	Brassicaceae	Draba subcapitata	New to flora area
Angiosperms	Dicots	Brassicaceae	Eutrema edwardsii						x
Angiosperms	Dicots	Brassicaceae	Physaria arctica			x (as Lesquerella arctica)	x (as Lesquerella arctica)	x (as Lesquerella arctica)	x (as Lesquerella arctica var. typica)
Angiosperms	Dicots	Campanulaceae	Campanula rotundifolia	Excluded species	specimen not cited (likely based on Taylor), none seen		x		x	x	x (as Campanula linifolia)
Angiosperms	Dicots	Campanulaceae	Melanocalyx uniflora			x (as Campanula uniflora)	x (as Campanula uniflora)	x (as Campanula uniflora)	x (as Campanula uniflora)	x (as Campanula uniflora)	x (as Campanula uniflora)
Angiosperms	Dicots	Caryophyllaceae	Arenaria humifusa	New to flora area
Angiosperms	Dicots	Caryophyllaceae	Cerastium alpinum subsp. alpinum			x (as Cerastium alpinum)	x (as Cerastium alpinum)	x	x (as Cerastium alpinum)	w (as Cerastium alpinum s.l.)	w
Angiosperms	Dicots	Caryophyllaceae	Cerastium arcticum			x
Angiosperms	Dicots	Caryophyllaceae	Cerastium beeringinum	Excluded species	specimen not cited, new taxon circumscriptions		x		x
Angiosperms	Dicots	Caryophyllaceae	Cerastium regelii	Excluded species	cited specimen not located, other specimens reidentfied	x (based on Porsild & Cody 1980)	x		x	x
Angiosperms	Dicots	Caryophyllaceae	Cherleria biflora			x (as Minuartia biflora)	x (as Minuartia biflora)		x (as Arenaria sajanensis) pre 1957 coll not seen)	x (as Arenaria sajanensis)	x (as Arenaria arctica)
Angiosperms	Dicots	Caryophyllaceae	Honckenya peploides subsp. diffusa			x	x (as Honckenya peploides var. diffusa)	x (as Arenaria peploides var. diffusa)	x (as Arenaria peploides var. diffusa)
Angiosperms	Dicots	Caryophyllaceae	Sabulina rubella			x (as Minuartia rubella)	x (as Minuartia rubella)	x (as Arenaria rubella)	x (as Arenaria rubella)
Angiosperms	Dicots	Caryophyllaceae	Sabulina stricta			x (as Minuartia stricta)	x (as Minuartia stricta)		x (as Arenaria uliginosa)
Angiosperms	Dicots	Caryophyllaceae	Sagina caespitosa			x	x
Angiosperms	Dicots	Caryophyllaceae	Sagina nivalis			x	x (as Sagina intermedia)	x (as Sagina intermedia)	x (as Sagina intermedia)	x (as Sagina intermedia)
Angiosperms	Dicots	Caryophyllaceae	Silene acaulis			x	x (as Silene acaulis var. acaulis)	x (as Silene acaulis var. exscapa)	x (as Silene acaulis var. exscapa)	w	w
Angiosperms	Dicots	Caryophyllaceae	Silene involucrata subsp. involucrata			x (as Silene involucrata)		x (as Melandium affine)	x (as Melandium affine)
Angiosperms	Dicots	Caryophyllaceae	Silene sorensenis			x		x (as Melandrium triflorum)		x (as Lychis triflora)
Angiosperms	Dicots	Caryophyllaceae	Silene uralensis subsp. arctica			x (as Silene uralensis)	x (as Melandrium apetalum subsp. arcticum)	x (as Melandrium apetalum subsp. arcticum)	x (as Melandrium apetalum subsp. arcticum)	x (as Lychis apetala)
Angiosperms	Dicots	Caryophyllaceae	Stellaria humifusa			x	x	x	x	x	x
Angiosperms	Dicots	Caryophyllaceae	Stellaria longipes			x	x (as Stellaria edwardsii, crassipes, longipies, monantha)	x (as Stellaria monantha, crassipes, edwardsii, laeta)	x (as Stellaria monantha)	w	x (as Stellaria stricta)
Angiosperms	Dicots	Diapensiaceae	Diapensia lapponica			x	x	a	x		w
Angiosperms	Dicots	Ericaceae	Arctous alpina			x	x (as Arctostaphylos alpina)	x (as Arctostaphylos alpina)
Angiosperms	Dicots	Ericaceae	Cassiope tetragona subsp. tetragona			x (as Cassiope tetragona)	x	x (as Cassiope tetragona)	x (as Cassiope tetragona)	w (as Cassiope tetragona)
Angiosperms	Dicots	Ericaceae	Empetrum nigrum			x	x (as Empetrum nigrum var. hermaphroditum)	x	x	x	w
Angiosperms	Dicots	Ericaceae	Harrimanella hypnoides			x				x (as Cassiope hypnoides)	x (as Cassiope hypnoides)
Angiosperms	Dicots	Ericaceae	Pyrola grandiflora			x	x	x	x		w
Angiosperms	Dicots	Ericaceae	Rhododendron lapponicum			x	x	x	x	x	x
Angiosperms	Dicots	Ericaceae	Rhododendron tomentosum subsp. decumbens			x (as Ledum palustre subsp. decumbens)	x (as Ledum decumbens)	x (as Ledum decumbens)		w (as Ledum palustre)	x (as Ledum palustre)
Angiosperms	Dicots	Ericaceae	Vaccinium uliginosum			x (as Vaccinium uliginosum subsp. microphyllum)	x	x	x (as Vaccinium uliginosum var. alpinum)	w	w
Angiosperms	Dicots	Ericaceae	Vaccinium vitis-idaea	New to flora area		x (as Vaccinium vitis-idaea subsp. minus) mapping error
Angiosperms	Dicots	Fabaceae	Astragalus alpinus	Excluded species	specimen not cited (possibly based on Taylor) , none seen	x (based on Porsild & Cody 1980)	x		x
Angiosperms	Dicots	Onagraceae	Chamaenerion latifolium			x (as Chamerion latifolium)	x (as Epilobium latifolium)	x (as Epilobium latifolium)	x (as Epilobium latifolium)	w (as Epilobium latifolium)	x (as Epilobium latifolium)
Angiosperms	Dicots	Onagraceae	Epilobium arcticum			x	x
Angiosperms	Dicots	Orobanchaceae	Pedicularis flammea			x	x	x	x
Angiosperms	Dicots	Orobanchaceae	Pedicularis hirsuta			x	x	x	x	x	x
Angiosperms	Dicots	Orobanchaceae	Pedicularis lanata			x	x		x	x
Angiosperms	Dicots	Orobanchaceae	Pedicularis langsdorfii subsp. arctica	Excluded species	Taylor record, no collections seen						x
Angiosperms	Dicots	Papaveraceae	Oreomecon labradorica	New to flora area	previously not distinguished	x (as Papaver spp.)	x (as Papaver radicatum)	x (as Papaver radicatum s.l.)	x (as Papaver radicatum)	w (as Papaver radicatum)	w (as Papaver nudicaule)
Angiosperms	Dicots	Papaveraceae	Oreomecon lapponica	New to flora area	previously not distinguished
Angiosperms	Dicots	Plantaginaceae	Hippuris lanceolata			x
Angiosperms	Dicots	Plantaginaceae	Hippuris vulgaris	Excluded species	specimen reidentified	x	x		x
Angiosperms	Dicots	Plumbaginaceae	Armeria maritima subsp. sibirica			x (as Armeria scabra)	x (as Armeria maritima subsp. labradorica)	x (as Armeria maritima subsp. labradorica)	x (as Armeria maritima subsp. labradorica)
Angiosperms	Dicots	Polygonaceae	Bistorta vivipara			x	x (as Polygonum viviparum)	x (as Polygonum viviparum)	x (as Polygonum viviparum)	w (as Polygonum viviparum)	w (as Polygonum viviparum)
Angiosperms	Dicots	Polygonaceae	Koenigia islandica			x	x	x	x	x
Angiosperms	Dicots	Polygonaceae	Oxyria digyna			x	x	x	x	w	w (as Oxyria reniformis)
Angiosperms	Dicots	Ranunculaceae	Ranunculus arcticus			x			x (as Ranunculus pedatifidus var. leiocarpus
Angiosperms	Dicots	Ranunculaceae	Ranunculus hyperboreus subsp. hyperboreus			x (as Ranunculus hyperboreus)	x (as Ranunculus hyperboreus)		x (as Ranunculus hyperboreus)	x (as Ranunculus hyperboreus)	x (as Ranunculus hyperboreus)
Angiosperms	Dicots	Ranunculaceae	Ranunculus nivalis			x	x	x	x	x	w
Angiosperms	Dicots	Ranunculaceae	Ranunculus pygmaeus			x	x		x	x	x
Angiosperms	Dicots	Ranunculaceae	Ranunculus sabinei			x
Angiosperms	Dicots	Ranunculaceae	Ranunculus sulphureus			x	x		x		x
Angiosperms	Dicots	Ranunculaceae	Ranunculus trichophyllus	New to flora area
Angiosperms	Dicots	Rosaceae	Dryas integrifolia subsp. integrifolia			x	x (as Dryas integrifolia)	x	x (as Dryas integrifolia)	x
Angiosperms	Dicots	Rosaceae	Potentilla ×prostrata	New to flora area	previously not distinguished
Angiosperms	Dicots	Rosaceae	Potentilla arenosa subsp. arenosa	New to flora area
Angiosperms	Dicots	Rosaceae	Potentilla arenosa subsp. chamissonis			x (as Potentilla chamissonis)	x (as Potentilla nivea subsp. chamissonis)	x (as Potentilla nivea subsp. chamissonis)	x (as Potentilla nivea subsp. chamissonis)
Angiosperms	Dicots	Rosaceae	Potentilla hyparctica subsp. hyparctica			x (as Potentilla hyparctica)	x (as Potentilla hyparctica var. elatior)	x (as Potentilla hyparctica)	x (as Potentilla hyparctica)	x (as Potentilla emarginata)
Angiosperms	Dicots	Rosaceae	Potentilla nivea			x				x (s.l.)
Angiosperms	Dicots	Rosaceae	Potentilla pedersenii	New to flora area	previously not distinguished	x (as Potentilla rubricaulis)	x (as Potentilla rubricaulis)	x (as Potentilla rubricaulis)	x (as Potentilla rubricaulis)
Angiosperms	Dicots	Rosaceae	Potentilla pulchella			x	x (s.l.)	x	x
Angiosperms	Dicots	Rosaceae	Potentilla subgorodkovii	New to flora area
Angiosperms	Dicots	Rosaceae	Potentilla subvahliana	New to flora area
Angiosperms	Dicots	Rosaceae	Potentilla vahliana			x (Potentilla vahliana s.l.)		x	x (vahliana/subvahliana)	x (vahliana/subvahliana)	x (valiana/subvahliana)
Angiosperms	Dicots	Salicaceae	Salix arctica			x	x	x	x	x
Angiosperms	Dicots	Salicaceae	Salix arctophila			x	x	x
Angiosperms	Dicots	Salicaceae	Salix calcicola	Excluded species	specimen reidentified	x
Angiosperms	Dicots	Salicaceae	Salix glauca var. cordifolia	Excluded species	specimen reidentified		x (as Salix cordifolia var. callicarpea)		x (as Salix cordifolia var. callicarpea)	x (as Salix cordifolia)	x (as Salix desertorum)
Angiosperms	Dicots	Salicaceae	Salix herbacea			x	x	x	x	x
Angiosperms	Dicots	Salicaceae	Salix reticulata			x	x	x	x	x	x
Angiosperms	Dicots	Salicaceae	Salix richardsonii			x	x (as Salix lanata subsp. richardsonii)	x	x
Angiosperms	Dicots	Saxifragaceae	Micranthes foliolosa			x (as Saxifraga foliolosa)	x (as Saxifraga foliolosa)	x (as Saxifraga foliolosa)	x (as Saxifraga foliolosa)	x (as Saxifraga stellaris)
Angiosperms	Dicots	Saxifragaceae	Micranthes hieraciifolia	Excluded species	Taylor record, no collections seen					x	x (as Saxifraga hieracifolia)
Angiosperms	Dicots	Saxifragaceae	Micranthes nivalis			x	x (as Saxifraga nivalis)		x (as Saxifraga nivalis)	x (as Saxifraga nivalis)	x (as Saxifraga nivalis)
Angiosperms	Dicots	Saxifragaceae	Micranthes tenuis			x	x (as Saxifraga tenuis)	x (as Saxifraga tenuis)
Angiosperms	Dicots	Saxifragaceae	Saxifraga aizoides			x	x		x
Angiosperms	Dicots	Saxifragaceae	Saxifraga cernua			x	x	x	x	x	x
Angiosperms	Dicots	Saxifragaceae	Saxifraga cespitosa subsp. cespitosa			x (as Saxifraga cespitosa)	x (as Saxifraga cespitosa subsp. uniflora and subsp. cespitosa)	x (as Saxifraga cespitosa subsp. uniflora)	x (as Saxifraga cespitosa subsp. uniflora and subsp. eucespitosa)	w (as Saxifraga cespitosa)	w (as Saxifraga cespitosa)
Angiosperms	Dicots	Saxifragaceae	Saxifraga hirculus			x	x		x	w	x
Angiosperms	Dicots	Saxifragaceae	Saxifraga hyperborea			x
Angiosperms	Dicots	Saxifragaceae	Saxifraga oppositifolia subsp. oppositifolia			x (as Saxifraga oppositifolia)	x (as Saxifraga oppositifolia)	x (as Saxifraga oppositifolia)	x (as Saxifraga oppositifolia)	w (as Saxifraga oppositifolia)	x (as Saxifraga oppositifolia)
Angiosperms	Dicots	Saxifragaceae	Saxifraga rivularis subsp. arctolitoralis	New to flora area
Angiosperms	Dicots	Saxifragaceae	Saxifraga rivularis subsp. rivularis			x (as Saxifraga rivularis)	x (as Saxifraga rivularis)	x (as Saxifraga rivularis)	x (as Saxifraga rivularis)	x (as Saxifraga rivularis)	x (as Saxifraga rivularis)
Angiosperms	Dicots	Saxifragaceae	Saxifraga tricuspidata			x	x	x	x	w	x
				Taxa reported with localities		166	147	85	139	64	43
				Taxa reported as widespread						21	18
				Total taxa reported						85	61
				Taxa accepted here		148	133 (incl. Poa hartzii)	85	128	78	55
				Taxa excluded here (see Excluded Taxa)		13	15	0	11	7	6
				Mapping or identification errors		5	0	0	0	0	0
