# Supplementary material for: ﻿Vascular plants of east-central Baffin Island, Nunavut, Canada: an annotated checklist of a mid-Arctic flora
Source: PhytoKeys. 2025 Oct 13;264:1–176. doi: 10.3897/phytokeys.264.162520 (PMC12538218; doi:10.3897/phytokeys.264.162520)
Supplement: ﻿Supplementary material 9 — List of species from east-central Baffin Island recorded in Taylor (1863) [file phytokeys-264-001_article-162520__-s009.xlsx]

## Sheet: Sheet1
Species in Taylor	Species in checklist	Species in excluded taxa	Scott's Bay	Cape Adair	Widespread
Arenaria arctica	Cherleria biflora		x
Campanula linifolia		Campanula rotundifolia	x
Campanula uniflora	Melanocalyx uniflora			x
Cardamine bellidifolia	Cardamine bellidifolia		x
Carex compacta	Carex membranacea		x
Carex rariflora	?				x
Carex rigida	?; Carex bigelowii fide Polunin 1940		x
Carex saxatilis	Carex saxatilis		x
Carex serpoides	Carex scirpoidea subsp. scirpoidea		x
Carex stans	Carex aquatilis subsp. stans		x
Cassiope hypnoides	Harrimanella hypnoides		x
Cerastium alpinum	Cerastium alpinum subsp. alpinum				x
Cochlearia officinalis	Cochlearia groenlandica		x
Colpodium latifolium	Arctagrostis latifolia subsp. latifolia				x
Cystopteris fragilis	Cystopteris fragilis		x
Diapensia lapponica	Diapensia lapponica				x
Draba hirta	?			x
Draba lapponica	Draba lactea		x
Draba muricella	Draba nivalis		x
Draba rupestris	?			x
Empetrum nigrum	Empetrum nigrum				x
Epilobium latifolium	Chamaenerion latifolium		x
Equisetum arvense	Equisetum arvense		x
Erigeron uniflorus	Erigeron eriocephalus		x	x
Eriophorum angustifolium	Eriophorum angustifolium				x
Eriophorum capitatum	Eriophorum scheuchzeri (subsp. scheuchzeri)		x	x
Festuca brevifolia	Festuca brachyphylla subsp. brachyphylla				x
Gnaphalium sylvaticum		Omalotheca sylvatica	x	x
Hierochloe alpina	Anthoxanthum monticola subsp. alpinum				x
Juncus arcticus	Juncus arcticus		x
Ledum palustre	Rhododendron tomentosum subsp. decumbens		x	x
Luzula arcuata	Luzula confusa or L. nivalis				x
Lycopodium alpinum	Huperzia arctica				x
Oxyria reniformis	Oxyria digyna				x
Papaver nudicaule	Oreomecon labradorica or O. lapponica				x
Pedicularis hirsuta	Pedicularis hirsuta		x
Pedicularis langsdorfii		Pedicularis langsdorfii subsp. arctica	x
Pleuropogon sabinei	Pleuropogon sabinei		x	x
Poa alpina		Poa alpina	x
Poa arctica	Poa arctica				x
Polygonum viviparum	Bistorta vivipara				x
Potentilla nivea	?		x	x
Potentilla vahliana	Potentilla vahliana or P. subvahliana		x
Pyrola rotundifolia	Pyrola rotundifolia				x
Ranunculus hyperboreus	Ranunculus hyperboreus		x	x
Ranunculus nivalis	Ranunculus nivalis				x
Ranunculus pygmaeus	Ranunculus pygmaeus		x
Ranunculus sulphureus	Ranunculus sulphureus		x	x
Rhododendrom lapponicum	Rhododendrom lapponicum		x
Salix desertorum		Salix glauca var. cordifolia	x
Salix reticulata	Salix reticulata		x
Saxifraga cernua	Saxifraga cernua		x
Saxifraga cespitosa	Saxifraga cespitosa subsp. cespitosa				x
Saxifraga hieracifolia		Micranthes hieracifolia	x
Saxifraga hirculus	Saxifraga hirculus		x
Saxifraga nivalis	Micranthes nivalis		x
Saxifraga oppositifolia	Saxifraga oppositifolia		x
Saxifraga rivularis	Saxifraga rivularis/hyperborea species complex		x	x
Saxifraga tricuspidata	Saxifraga tricuspidata			x
Silene acaulis	Silene acaulis				x
Stellaria humifusa	Stellaria humifusa			x
Stellaria stricta	Stellaria longipes		x
Tofieldia palustris	Tofieldia sp.		x
Vaccinium uliginosum	Vaccinium uliginosum				x
Woodsia glabella	Woodsia glabella		x
Woodsia hyperborea	Woodsia alpina		x
