# Supplementary material for: ﻿Vascular plants of east-central Baffin Island, Nunavut, Canada: an annotated checklist of a mid-Arctic flora
Source: PhytoKeys. 2025 Oct 13;264:1–176. doi: 10.3897/phytokeys.264.162520 (PMC12538218; doi:10.3897/phytokeys.264.162520)
Supplement: ﻿Supplementary material 10 — List of species from east-central Baffin Island recorded in Polunin (1940) [file phytokeys-264-001_article-162520__-s010.xlsx]

## Sheet: Sheet1
Species in Polunin	Accepted Name	In flora area	Location	Verbatim Source	Specific collection cited	Collections verified	Notes
Alopecurus alpinus	Alopecurus borealis	yes	widespread	everywhere-numerous records from almost all localities		Malte 118816
Arctagrostis latifolia	Arctagrostis latifolia	yes	widespread	everywhere-numerous records from almost all localities		Polunin 633
Arenaria sajanensis	Cherleria biflora	yes	Scotts Bay, Clyde	Taylor, 1863, P. 326 sub nom. A. arctica; Dutilly 1936	yes
Campanula rotundifolia	Campanula rotundifolia	excluded taxon	Scotts Bay	Taylor, 1863, p. 329 sub. nom. C. linifolia
Campanula uniflora	Melanocalyx uniflora	yes	Cape Adair	Taylor, 1863 p. 329
Cardamine bellidifolia	Cardamine bellidifolia	yes	Scotts Bay, Clyde	Taylor 1863 p. 325; Polunin 1934 and 6		Polunin 625
Carex aquatilis	Carex aquatilis	yes	widespread	everywhere-numerous records from almost all localities mostly var. stans but incl. Clyde, Polunin 1934 and 6 apprg. var. stans;		Polunin 644	All Carex aquatilis in the Canadian Arctic islands now treated as subsp. stans (Aiken et al. 2007 etc)
Carex bigelowii	Carex bigelowii	yes	Scotts Bay, Clyde	Taylor, 1863, P. 331; Malte 1927 (O, G) 118524, 118525, 118528, Polunin, 1934 and 6	yes	Malte 118524, 118525, 118528
Carex inter. bigelowii et aquatilis var. stans			Clyde	Polunin, 1934 and 6, 631, 644, 2597, 2601	yes		Re-identified; 644 is Carex aquatilis; others not located
Carex membranacea	Carex membranacea	yes	widespread	everywhere-numerous records from almost all localities		Malte 118532
Carex misandra	Carex misandra/C. fuliginosa	yes	Clyde	Clyde, Malte 1927, Polunin 1934 and 6		Polunin 132 (C. fuliginosa); Malte 118482
Carex nardina	Carex nardina	yes	Clyde	Clyde, Malte 1927 (O, G)		Malte 118511
Carex scirpoidea	Carex scirpoidea	yes	Scotts Bay	Taylor, 1863, p. 332 misspelt "serpoides"
Carex ursina	Carex ursina	yes	Clyde	Polunin, 1934 and 6		Polunin 606
Cassiope hypnoides	Harrimanella hypnoides	yes	Scotts Bay	Taylor, 1863 p. 329
Cassiope tetragona	Cassiope tetragona	yes	widespread	everywhere-numerous records from almost all localities
Catabrosa algida	Phippsia algida	yes	Clyde	Malte, 1927		Malte s.n.
Cerastium alpinum (s.l.)	Cerastium alpinum (s.l.) incl. C. arcticum	yes	widespread	everywhere-numerous records from almost all localities		Polunin 618 (C. arcticum); Taylor (C. arcticum) Scott Inlet	could be either C. alpinum or C. arcticum in flora area
Cerastium regelii	Cerastium regelii	excluded taxon	Clyde	Polunin 1936 no. 2592 apprg. C. alpinum?	yes
Cochlearia officinalis	Cochlearia groenlandica	yes	Clyde	everywhere-numerous records from almost all localities, incl. Clyde, Polunin 1934 and 6 incl. var. oblongifolia
Crepis nana	Askellia pygmaea	yes	Clyde	Knapp, 1934
Cystopteris fragilis	Cystopteris fragilis	yes	Scotts Bay	Taylor, 1863, P. 333
Deschampsia pumila	Deschampsia sukatchewii	yes	Clyde	Polunin, 1934 and 6		Polunin 2594
Draba alpina	Draba alpina	excluded taxon	Clyde	everywhere-numerous records from almost all localities, incl. Clyde, Polunin 1934 and 6 incl. var. nana and var. gracilescens
Draba fladnizensis	Draba fladnizensis	yes	Clyde	everywhere-numerous records from almost all localities, incl. Clyde, Polunin 1934 and 6 incl. 646 f. glabrata	yes		646 not found
Draba glabella	Draba glabella	yes	Clyde	Polunin, 1934
Draba nivalis	Draba nivalis	yes	Scotts Bay, Clyde	Taylor 1863 p. 326; Polunin 1936
Dryas integrifolia	Dryas integrifolia	yes	Clyde	everywhere-numerous records from almost all localities, incl. Clyde, Malte 1927 (O,G), Polunin 1934 and 6 incl. var. intermedia		Polunin 641; Malte 119072
Dupontia fisheri	Dupontia fisheri	yes	Clyde	Malte 1927 (O,G) 118860 var. aristata, Polunin 1934 and 6	yes	Malte 118860
Empetrum nigrum	Empetrum nigrum	yes	Clyde	Polunin 1936
Epilobium latifolium	Chamaenerion latifolium	yes	widespread	everywhere-numerous records from almost all localities
Equisetum arvense	Equisetum arvense subsp. alpestre	yes	Scotts Bay	Taylor, 1863, P. 334
Eriophorum angustifolium	Eriophorum angustifolium or E. triste	yes	widespread	listed as nearly everywhere, including var. alpinum		Polunin 645 (E. triste)
Eriophorum chamissonis	Eriophorum xmedium subsp. album	yes	Clyde	Polunin 1936 No. 2599 (apprg. E. scheuchzeri)	yes	Polunin 2599	Polunin 2599 is a paratype of Eriophorum xmedium subsp. album (Cayouette 2004) [note duplicate numbers - Polunin 2599 is also Carex aquatilis subsp. stans]
Eriophorum scheuchzeri	Eriophorum scheuchzeri	yes	Cape Adair and Scotts Bay, Clyde	Taylor, 1863, P. 331; Polunin, 1934 and 6		Polunin 2603
Festuca brachyphylla	Festuca brachyphylla	yes	Clyde	Clyde, Malte 1927 (O, G) 118368, Polunin 1934 and 6	yes	Malte 118368
Gnaphalium norvegicum	Gnaphalium norvegicum	excluded taxon	Cape Adair and Scotts Bay	Taylor, 1863 p. 329 sub. nom. G. sylvaticum
Hierochloe alpina	Anthoxanthum monticola subsp. alpinum	yes	widespread	everywhere-numerous records from almost all localities		Polunin 608
Juncus arcticus	Juncus arcticus	yes	Scotts Bay	Taylor, 1863, P. 331
Juncus biglumis	Juncus biglumis	yes	Clyde	Polunin 1934 and 6		Polunin 636
Koenigia islandica	Koenigia islandica	yes	Clyde	Polunin 1934 and 6
Ledum palustre	Rhododendron tomentosum subsp. decumbens	yes	widespread	everywhere-numerous records from almost all localities, including f. pulvinata
Luzula confusa	Luzula confusa	yes	widespread	everywhere-numerous records from almost all localities		Malte 118575
Luzula nivalis	Luzula nivalis	yes	Clyde	Polunin, 1934 and 6		Polunin 611
Lychnis apetala	Silene uralensis	yes	Clyde	Polunin, 1934 and 6		Polunin 639
Lychnis triflora	Silene sorensenis	yes	Clyde, Isabella Bay	Knapp, 1934 Clyde; Hanham 1934 (B) Isabella Bay
Lycopodium selago	Huperzia arctica (likely)	yes	Clyde	Polunin, 1934 and 6		Polunin 634
Oxyria digyna	Oxyria digyna	yes	widespread	everywhere-numerous records from almost all localities		Polunin 609
Papaver radicatum	Oreomecon spp.	yes	widespread	everywhere-numerous records from almost all localities		Polunin 2593	O. lapponica (Polunin 2593) or O. labradorica
Pedicularis hirsuta	Pedicularis hirsuta	yes	Scotts Bay, Clyde	Taylor (K); Polunin 1934 and 6		Polunin 634
Pedicularis lanata	Pedicularis lanata	yes	Scotts Bay	Taylor, 1863, p. 330 sub. nom. P. langsdorffii
Pleuropogon sabinei	Pleuropogon sabinei	yes	Cape Adair and Scotts Bay, Clyde	Taylor, 1863, P. 333; Polunin, 1934 and 6		Polunin 648
Poa alpina	Poa alpina	excluded taxon	Scotts Bay	Taylor, 1863, P. 332
Poa arctica	Poa arctica	yes	Clyde	everywhere-numerous records from almost all localities, incl. Clyde, Malte 1927 (O,G) 118407	yes	Malte 118407
Polygonum viviparum	Bistorta vivipara	yes	widespread	everywhere-numerous records from almost all localities		Polunin 640
Potentilla emarginata	Potentilla hyparctica subsp. hyparctica	yes	Clyde	Malte 1927 (O,G,C) 119075 and 119106 as "P. groenlandica", Polunin 1934 and 6 incl. 610, 612, 644 f. tardinix	yes	Malte 119075, 119106, Polunin 610
Potentilla nivea s.l.	Potentilla nivea aggregate	yes	Cape Adair and Scotts Bay	Taylor, 1863 p. 327			Potentilla nivea aggregate (sensu Elven et al. 2011): P. nivea, P. arenosa, or various intrasectional P. sect. Nivea hybrids
Potentilla vahliana	Potentilla vahliana (likely)	yes	Scotts Bay	Taylor, 1863 p. 327			likely P. vahliana, but could be P. subvahliana
Puccinellia paupercula	Puccinellia tenella subsp. langeana	yes	Clyde	Polunin, 1936			Polunin (1940) indicated "P. tenella of American authors" and evident from his notes that this is what he is referring to.
Puccinellia phryganodes	Puccinellia phryganodes	yes	Clyde	Polunin, 1934		Polunin 610
Ranunculus hyperboreus	Ranunculus hyperboreus	yes	Cape Adair and Scotts Bay, Clyde	Taylor 1863 p. 325; Taylor 1858 (K); Polunin 1936	yes	Taylor, Scott Inlet
Ranunculus nivalis	Ranunculus nivalis	yes	Scotts Bay, Clyde	Taylor 1858 (K); Polunin 1934 and 6
Ranunculus pygmaeus	Ranunculus pygmaeus	yes	Scotts Bay, Clyde	Taylor 1863 p. 325; Polunin 1934 and 6		Polunin 647
Rhododendron lapponicum	Rhododendron lapponicum	yes	Scotts Bay	Taylor, 1863 p. 329
Sagina intermedia	Sagina nivalis	yes	Clyde	Polunin, 1934 and 6		Polunin 595
Salix arctica	Salix arctica	yes	Clyde	everywhere-numerous records from almost all localities incl. Clyde, Malte 1927 (O) 118619 det B. Floderus as "S. callicarpea"	yes	Malte 118619, Polunin 588
Salix cordifola	Salix glauca var. cordifolia	excluded taxon	Scotts Bay	Taylor, 1863, P. 331 sub. nom. S. desertorum cf. SImmons 1913, p. 69
Salix herbacea	Salix herbacea	yes	Clyde	Polunin 1934 and 6		Polunin 589 & 625
Salix reticulata	Salix reticulata	yes	Scotts Bay, Clyde	Taylor, 1863, P. 330; Polunin 1934		[Malte 118639]
Saxfraga stellaris	Micranthes foliolosa	yes	Clyde	Polunin, 1934 and 6		Polunin 2604
Saxifraga cernua	Saxifraga cernua	yes	Clyde	everywhere-numerous records from almost all localities, incl. Clyde, Polunin 1934 and 6 incl. f. latibracteata
Saxifraga cespitosa	Saxifraga cespitosa	yes	widespread	everywhere-numerous records from almost all localities
Saxifraga hieraciifolia	Micranthes hieracifolia	excluded taxon	Scotts Bay	Taylor, 1863 P. 328
Saxifraga hirculus	Saxifraga hirculus	yes	widespread	everywhere-numerous records from almost all localities
Saxifraga nivalis	Micranthes nivalis	yes	Clyde	everywhere-numerous records from almost all localities, incl. Clyde, Polunin 1934 and 6 incl. intermediate and var. tenuis
Saxifraga oppositifolia	Saxifraga oppositifolia	yes	widespread	everywhere-numerous records from almost all localities, including f. pulvinata
Saxifraga rivularis	Saxifraga rivularis (s.l.)	yes	Cape Adair and Scotts Bay, Clyde	Taylor, 1863, P. 328; Polunin, 1934 and 6		Polunin 594 (hyperborea/rivularis)	could be either rivularis or hyperborea in flora area
Saxifraga tricuspidata	Saxifraga tricuspidata	yes	widespread	everywhere-numerous records from almost all localities
Silene acaulis	Silene acaulis	yes	widespread	everywhere-numerous records from almost all localities
Stellaria humifusa	Stellaria humifusa	yes	Cape Adair, Clyde	Taylor, 1863, P. 327; Polunin, 1934 and 6		Polunin 622; Taylor, Scott Inlet
Stellaria longipes	Stellaria longipes	yes	widespread	everywhere-numerous records from almost all localities		Polunin 640
Tofieldia borealis	Tofieldia pusilla	yes	Scotts Bay	Taylor, 1863, P. 331
Trisetum spicatum	Koeleria spicata	yes	Clyde	Knapp, 1934
Vaccinium uliginosum	Vaccinium uliginosum	yes	widespread	everywhere-numerous records from almost all localities
Woodsia alpina	Woodsia alpina	yes	Scotts Bay	Taylor, 1863, P. 333
Woodsia glabella	Woodsia glabella	yes	Scotts Bay	Taylor, 1863, P. 333
	taxa in flora area	78	21		12	42
	taxa excluded	7
